# Supplementary material for: Updating the critical steps of the quality implementation framework: an umbrella review of reviews
Source: Implement Sci Commun. 2026 May 27;7:112. doi: 10.1186/s43058-026-00954-7 (PMC13242111; doi:10.1186/s43058-026-00954-7)
Supplement: Supplementary file 3 — Supplementary Material 3 [file 43058_2026_954_MOESM3_ESM.xlsx]

## Sheet: review_372897_excluded_csv_2026
Title	Authors	Abstract	Published Year	Published Month	Journal	Volume	Issue	Pages	Accession Number	DOI	Ref	Covidence #	Study	Notes	Tags
The updated Consolidated Framework for Implementation Research based on user feedback.	Damschroder LJ; Reardon CM; Widerquist MAO; Lowery J	BACKGROUND: Many implementation efforts fail, even with highly developed plans for execution, because contextual factors can be powerful forces working against implementation in the real world. The Consolidated Framework for Implementation Research (CFIR) is one of the most commonly used determinant frameworks to assess these contextual factors; however, it has been over 10 years since publicatio…	2022	Oct	Implement Sci	17	1	75		10.1186/s13012-022-01245-0	36309746	#21432	Damschroder 2022	Exclusion reason: Wrong study design;
Trends in guideline implementation: an updated scoping review.	Peters S; Sukumar K; Blanchard S; Ramasamy A; Malinowski J; Ginex P; Senerth E; Corremans M; Munn Z; Kredo T; Remon LP; Ngeh E; Kalman L; Alhabib S; Amer YS; Gagliardi A	BACKGROUND: Guidelines aim to support evidence-informed practice but are inconsistently used without implementation strategies. Our prior scoping review revealed that guideline implementation interventions were not selected and tailored based on processes known to enhance guideline uptake and impact. The purpose of this study was to update the prior scoping review. METHODS: We searched MEDLINE, E…	2022	Jul	Implement Sci	17	1	50		10.1186/s13012-022-01223-6	35870974	#21434	Peters 2022	Exclusion reason: Descriptive evaluation of implementation initiative rather than implementation process;
Conceptualizing outcomes for use with the Consolidated Framework for Implementation Research (CFIR): the CFIR Outcomes Addendum.	Damschroder LJ; Reardon CM; Opra Widerquist MA; Lowery J	BACKGROUND: The challenges of implementing evidence-based innovations (EBIs) are widely recognized among practitioners and researchers. Context, broadly defined as everything outside the EBI, includes the dynamic and diverse array of forces working for or against implementation efforts. The Consolidated Framework for Implementation Research (CFIR) is one of the most widely used frameworks to guid…	2022	Jan	Implement Sci	17	1	7		10.1186/s13012-021-01181-5	35065675	#21435	Damschroder 2022	Exclusion reason: Wrong study design;
Strategies for de-implementation of low-value care-a scoping review.	Ingvarsson S; Hasson H; von Thiele Schwarz U; Nilsen P; Powell BJ; Lindberg C; Augustsson H	BACKGROUND: The use of low-value care (LVC) is a persistent problem that calls for knowledge about strategies for de-implementation. However, studies are dispersed across many clinical fields, and there is no overview of strategies that can be used to support the de-implementation of LVC. The extent to which strategies used for implementation are also used in de-implementing LVC is unknown. The a…	2022	Oct	Implement Sci	17	1	73		10.1186/s13012-022-01247-y	36303219	#21448	Ingvarsson 2022	Exclusion reason: Descriptive evaluation of implementation initiative rather than implementation process;
A Framework-Driven Systematic Review of the Barriers and Facilitators to Teledermatology Implementation.	Dovigi E; Kwok EYL; English JC 3rd	PURPOSE OF REVIEW: Telemedicine use in dermatology, termed "teledermatology", offers a cost-effective model to improve healthcare efficiency and access. Only a minority of dermatology practices has integrated teledermatology into their practice prior to COVID-19. A thorough understanding of the barriers and facilitators may promote teledermatology adoption. Implementation science frameworks offer…	2020		Curr Dermatol Rep	9	4	353-361		10.1007/s13671-020-00323-0	33200042	#21449	Dovigi 2020	Exclusion reason: Focus on specific implementation intervention rather than implementation process;
Implementation science in adolescent healthcare research: an integrative review.	Zolfaghari E; Armaghanian N; Waller D; Medlow S; Hobbs A; Perry L; Nguyen K; Steinbeck K	BACKGROUND: Multiple theories, models and frameworks have been developed to assist implementation of evidence-based practice. However, to date there has been no review of implementation literature specific to adolescent healthcare. This integrative review therefore aimed to determine what implementation science theories, models and frameworks have been applied, what elements of these frameworks h…	2022	May	BMC Health Serv Res	22	1	598		10.1186/s12913-022-07941-3	35505305	#21450	Zolfaghari 2022	Exclusion reason: Implementation fidelity; Martin Jorsal (2024-01-23 23:10:08)(Included): fidelity? mapping? tilstrækkelig how-to?;
A scoping review of implementation of health-focused interventions in vulnerable populations.	Daniels SI; Cheng H; Gray C; Kim B; Stave CD; Midboe AM	Vulnerable populations face significant challenges in getting the healthcare they need. A growing body of implementation science literature has examined factors, including facilitators and barriers, relevant to accessing healthcare in these populations. The purpose of this scoping review was to identify themes relevant for improving implementation of healthcare practices and programs for vulnerab…	2022	Oct	Transl Behav Med	12	9	935-944		10.1093/tbm/ibac025	36205470	#21451	Daniels 2022	Exclusion reason: Focus on specific implementation intervention rather than implementation process;
A scoping review of de-implementation frameworks and models.	Walsh-Bailey C; Tsai E; Tabak RG; Morshed AB; Norton WE; McKay VR; Brownson RC; Gifford S	BACKGROUND: Reduction or elimination of inappropriate, ineffective, or potentially harmful healthcare services and public health programs can help to ensure limited resources are used effectively. Frameworks and models (FM) are valuable tools in conceptualizing and guiding the study of de-implementation. This scoping review sought to identify and characterize FM that can be used to study de-imple…	2021	Nov	Implement Sci	16	1	100		10.1186/s13012-021-01173-5	34819122	#21455	Walsh-Bailey 2021	Exclusion reason: Descriptive evaluation of implementation initiative rather than implementation process;
Applying implementation science to improve care for familial hypercholesterolemia.	Jones LK; Brownson RC; Williams MS	PURPOSE OF REVIEW: Improving care of individuals with familial hypercholesteremia (FH) is reliant on the synthesis of evidence-based guidelines and their subsequent implementation into clinical care. This review describes implementation strategies, defined as methods to improve translation of evidence into FH care, that have been mapped to strategies from the Expert Recommendations for Implementi…	2022	Apr	Curr Opin Endocrinol Diabetes Obes	29	2	141-151		10.1097/MED.0000000000000692	34839326	#21458	Jones 2022	Exclusion reason: Focus on specific implementation intervention rather than implementation process;
Implementation Science in School-Based, Universal-Level Intervention Research: A Scoping Review.	Gallagher AL; Murphy R; Eochaidh CN; Fitzgerald J; Murphy CA; Law J	PURPOSE: The aim of this study was to map the use of implementation science frameworks, models, and theories in intervention research targeting learning needs in the classroom. METHOD: A scoping review was conducted. Electronic database and manual searches were conducted. Two reviewers independently completed screening, data extraction, and quality appraisal. Qualitative content analysis was unde…	2023	Oct	Lang Speech Hear Serv Sch	54	4	1173-1194		10.1044/2023_LSHSS-22-00181	37707419	#21478	Gallagher 2023	Exclusion reason: Focus on specific implementation intervention rather than implementation process;
Implementation Frameworks for Artificial Intelligence Translation Into Health Care Practice: Scoping Review.	Gama F; Tyskbo D; Nygren J; Barlow J; Reed J; Svedberg P	BACKGROUND: Significant efforts have been made to develop artificial intelligence (AI) solutions for health care improvement. Despite the enthusiasm, health care professionals still struggle to implement AI in their daily practice. OBJECTIVE: This paper aims to identify the implementation frameworks used to understand the application of AI in health care practice. METHODS: A scoping review was co…	2022	Jan	J Med Internet Res	24	1	e32215		10.2196/32215	35084349	#21487	Gama 2022	Exclusion reason: Focus on specific implementation intervention rather than implementation process;
Implementation science in maternity care: a scoping review.	Dadich A; Piper A; Coates D	BACKGROUND: Despite wide recognition that clinical care should be informed by the best available evidence, this does not always occur. Despite a myriad of theories, models and frameworks to promote evidence-based population health, there is still a long way to go, particularly in maternity care. The aim of this study is to appraise the scientific study of methods to promote the systematic uptake …	2021	Feb	Implement Sci	16	1	16		10.1186/s13012-021-01083-6	33541371	#21489	Dadich 2021	Exclusion reason: Focus on specific implementation intervention rather than implementation process;
Bridging the Gap Between Research and Practice: Implementation Science.	Olswang LB; Prelock PA	PURPOSE: This article introduces implementation science, which focuses on research methods that promote the systematic application of research findings to practice. METHOD: The narrative defines implementation science and highlights the importance of moving research along the pipeline from basic science to practice as one way to facilitate evidence-based service delivery. This review identifies c…	2015	Dec	J Speech Lang Hear Res	58	6	S1818-26		10.1044/2015_JSLHR-L-14-0305	26262822	#21496	Olswang 2015	Exclusion reason: Descriptive evaluation of implementation initiative rather than implementation process;
How Can Implementation Science Improve the Care of Familial Hypercholesterolaemia?	Sarkies M; Jones LK; Pang J; Sullivan D; Watts GF	PURPOSE OF REVIEW: Describe the application of implementation science to improve the detection and management of familial hypercholesterolaemia. RECENT FINDINGS: Gaps between evidence and practice, such as underutilization of genetic testing, family cascade testing, failure to achieve LDL-cholesterol goals and low levels of knowledge and awareness, have been identified through clinical registry a…	2023	Apr	Curr Atheroscler Rep	25	4	133-143		10.1007/s11883-023-01090-6	36806760	#21500	Sarkies 2023	Exclusion reason: Implementation fidelity;
Considerations for the Implementation of a Telestroke Network: A Systematic Review.	Tumma A; Berzou S; Jaques K; Shah D; Smith AC; Thomas EE	The application of telestroke has matured considerably since its inception in 1999. The use of telestroke is now recommended in several published guidelines. Consequently, jurisdictions without a telestroke service are seeking practical information on the best approach to implement telestroke. French et al. (2013) reviewed the challenges of implementing a telestroke network including studies betw…	2022	Jan	J Stroke Cerebrovasc Dis	31	1	106171		10.1016/j.jstrokecerebrovasdis.2021.106171	34735902	#21505	Tumma 2022	Exclusion reason: Full text not available;
Implementation strategies, and barriers and facilitators for implementation of physical activity at work: a scoping review.	Garne-Dalgaard A; Mann S; Bredahl TVG; Stochkendahl MJ	BACKGROUND: Inactivity and sedentary lifestyle have led experts to recommend an increase in structured, workplace-based physical activity (PA) initiatives. Previous studies on workplace-based PA have only shown moderate and short-term effects. This has been attributed to the lack of clear implementation strategies and understanding of factors that may hinder or enable uptake of PA. To ensure long…	2019		Chiropr Man Therap	27		48		10.1186/s12998-019-0268-5	31624537	#21516	Garne-Dalgaard 2019	Exclusion reason: Focus on specific implementation intervention rather than implementation process; Martin Jorsal (2024-01-12 23:31:44)(Select): vil gerne lige vende den. Jeg tænker umiddelbart, at den skal ekskluderes for ikke at omhandle "how to" eller generelt ift. implementering. det bliver meget specifikt på implementering af en specifik intervention.;
Using Implementation Science to Further the Adoption and Implementation of Advance Care Planning in Rural Primary Care.	Nelson-Brantley H; Buller C; Befort C; Ellerbeck E; Shifter A; Ellis S	PURPOSE: To analyze the literature on advance care planning (ACP) in primary care through the lens of implementation science, with a focus on implications for rural settings. DESIGN: Scoping review of the literature. METHODS: The Cumulative Index of Nursing and Allied Health Literature (CINAHL), Medline, PsycINFO, and the Psychology and Behavioral Sciences Collection databases were searched for s…	2020	Jan	J Nurs Scholarsh	52	1	55-64		10.1111/jnu.12513	31545557	#21517	Nelson-Brantley 2020	Exclusion reason: Implementation fidelity;
The use of the PARIHS framework in implementation research and practice-a citation analysis of the literature.	Bergström A; Ehrenberg A; Eldh AC; Graham ID; Gustafsson K; Harvey G; Hunter S; Kitson A; Rycroft-Malone J; Wallin L	BACKGROUND: The Promoting Action on Research Implementation in Health Services (PARIHS) framework was developed two decades ago and conceptualizes successful implementation (SI) as a function (f) of the evidence (E) nature and type, context (C) quality, and the facilitation (F), [SI = f (E,C,F)]. Despite a growing number of citations of theoretical frameworks including PARIHS, details of how theo…	2020	Aug	Implement Sci	15	1	68		10.1186/s13012-020-01003-0	32854718	#21525	Bergström 2020	Exclusion reason: Descriptive evaluation of implementation initiative rather than implementation process;
Implementation frameworks for polypharmacy management within healthcare organisations: a scoping review.	Al Bulushi S; McIntosh T; Grant A; Stewart D; Cunningham S	BACKGROUND: Several guidelines support polypharmacy management in individual patients. More organisational-level focus is needed on the use of implementation frameworks. AIM: To characterise the peer reviewed literature on implementation frameworks, focussing on barriers and facilitators to implementation at organisational level in the context of polypharmacy management. METHOD: A scoping review …	2023	Apr	Int J Clin Pharm	45	2	342-354		10.1007/s11096-023-01534-8	36719590	#21530	AlBulushi 2023	Exclusion reason: Descriptive evaluation of implementation initiative rather than implementation process;
A systematic review of measures of implementation players and processes: Summarizing the dearth of psychometric evidence.	Dorsey CN; Mettert KD; Puspitasari AJ; Damschroder LJ; Lewis CC	BACKGROUND: Measurement is a critical component for any field. Systematic reviews are a way to locate measures and uncover gaps in current measurement practices. The present study identified measures used in behavioral health settings that assessed all constructs within the Process domain and two constructs from the Inner setting domain as defined by the Consolidated Framework for Implementation …	2021	Jan-Dec	Implement Res Pract	2		26334895211002474		10.1177/26334895211002474	37089997	#21533	Dorsey 2021	Exclusion reason: Conceptual model, not implementation framework;
Implementation of electronic prospective surveillance models in cancer care: a scoping review.	Lopez CJ; Teggart K; Ahmed M; Borhani A; Kong J; Fazelzad R; Langelier DM; Campbell KL; Reiman T; Greenland J; Jones JM; Neil-Sztramko SE	BACKGROUND: Electronic prospective surveillance models (ePSMs) for cancer rehabilitation include routine monitoring of the development of treatment toxicities and impairments via electronic patient-reported outcomes. Implementing ePSMs to address the knowledge-to-practice gap between the high incidence of impairments and low uptake of rehabilitation services is a top priority in cancer care. METH…	2023	Apr	Implement Sci	18	1	11		10.1186/s13012-023-01265-4	37101231	#21545	Lopez 2023	Exclusion reason: Descriptive evaluation of implementation initiative rather than implementation process;
Grounding implementation science in health equity for cancer prevention and control.	Adsul P; Chambers D; Brandt HM; Fernandez ME; Ramanadhan S; Torres E; Leeman J; Baquero B; Fleischer L; Escoffery C; Emmons K; Soler M; Oh A; Korn AR; Wheeler S; Shelton RC	BACKGROUND: The past decade of research has seen theoretical and methodological advances in both implementation science and health equity research, opening a window of opportunity for facilitating and accelerating cross-disciplinary exchanges across these fields that have largely operated in siloes. In 2019 and 2020, the National Cancer Institute's Consortium for Cancer Implementation Science con…	2022	Jun	Implement Sci Commun	3	1	56		10.1186/s43058-022-00311-4	35659151	#21547	Adsul 2022	Exclusion reason: Descriptive evaluation of implementation initiative rather than implementation process;
Applying Principles from Prevention and Implementation Sciences to Optimize the Dissemination of Family Feeding Interventions.	Parker L; Jackson A; Lanigan J	Because families are the primary food socialization agent for children, they are a key target for nutrition interventions promoting healthy eating development. Although researchers and clinicians have developed and tested successful family nutrition interventions, few have gained widespread dissemination. Prevention and implementation science disciplines can inform the design, testing, and dissem…	2020	Sep	Int J Environ Res Public Health	17	19			10.3390/ijerph17197038	32993021	#21552	Parker 2020	Exclusion reason: Wrong study design;
A narrative review of economic constructs in commonly used implementation and scale-up theories, frameworks and models.	Vicki B; Huong T; Miranda B; Rachel L; Marj M	BACKGROUND: Translating research evidence into practice is challenging and, to date, there are relatively few public health interventions that have been effectively and cost-effectively implemented and delivered at scale. Theories, models and frameworks (herein termed 'frameworks') have been used in implementation science to describe, guide and explain implementation and scale-up. While economic …	2020	Oct	Health Res Policy Syst	18	1	115		10.1186/s12961-020-00633-6	32998752	#21553	Vicki 2020	Exclusion reason: Wrong setting;
A review of telehealth service implementation frameworks.	van Dyk L	Despite the potential of telehealth services to increase the quality and accessibility of healthcare, the success rate of such services has been disappointing. The purpose of this paper is to find and compare existing frameworks for the implementation of telehealth services that can contribute to the success rate of future endeavors. After a thorough discussion of these frameworks, this paper out…	2014	Jan	Int J Environ Res Public Health	11	2	1279-98		10.3390/ijerph110201279	24464237	#21558	vanDyk 2014	Exclusion reason: Descriptive evaluation of implementation initiative rather than implementation process;
Implementation Science Perspectives on Implementing Telemedicine Interventions for Hypertension or Diabetes Management: Scoping Review.	Khalid A; Dong Q; Chuluunbaatar E; Haldane V; Durrani H; Wei X	BACKGROUND: Hypertension and diabetes are becoming increasingly prevalent worldwide. Telemedicine is an accessible and cost-effective means of supporting hypertension and diabetes management, especially as the COVID-19 pandemic has accelerated the adoption of technological solutions for care. However, to date, no review has examined the contextual factors that influence the implementation of tele…	2023	Mar	J Med Internet Res	25		e42134		10.2196/42134	36917174	#21562	Khalid 2023	Exclusion reason: Implementation fidelity;
Implementation of standardized asthma management programs in outpatient settings.	Hollenbach JP; Collins MS; Wasser C; Fedele D	PURPOSE OF REVIEW: This article reviews new approaches, facilitators, barriers, and opportunities to increasing adoption of standardized asthma management programs in the outpatient care setting. RECENT FINDINGS: Primary care clinicians providing asthma care in the outpatient setting are challenged by the complexity of guidelines and want standardization of tools that are easy to use and that can…	2023	May	Ann Allergy Asthma Immunol	130	5	571-576		10.1016/j.anai.2023.01.016	36702245	#21574	Hollenbach 2023	Exclusion reason: Implementation fidelity;
Meta-review of implementation determinants for policies promoting healthy diet and physically active lifestyle: application of the Consolidated Framework for Implementation Research.	Lobczowska K; Banik A; Brukalo K; Forberger S; Kubiak T; Romaniuk P; Scheidmeir M; Scheller DA; Steinacker JM; Wendt J; Wieczorowska-Tobis K; Bekker MPM; Zeeb H; Luszczynska A	BACKGROUND: Although multiple systematic reviews indicate that various determinants (barriers and facilitators) occur in the implementation processes of policies promoting healthy diet, physical activity (PA), and sedentary behavior (SB) reduction, the overarching synthesis of such reviews is missing. Applying the Consolidated Framework for Implementation Research (CFIR), this meta-review aims to…	2022	Jan	Implement Sci	17	1	2		10.1186/s13012-021-01176-2	34991624	#21588	Lobczowska 2022	Exclusion reason: Focus on specific implementation intervention rather than implementation process;
The implementation checklist: A pragmatic instrument for accelerating research-to-implementation cycles.	Prausnitz S; Altschuler A; Herrinton LJ; Avins AL; Corley DA	INTRODUCTION: Learning health systems require rapid-cycle research and nimble implementation processes to maximize innovation across disparate specialties and operations. Existing detailed research-to-implementation frameworks require extensive time commitments and can be overwhelming for physician-researchers with clinical and operational responsibilities, inhibiting their widespread adoption. T…	2023	Jul	Learn Health Syst	7	3	e10359		10.1002/lrh2.10359	37448453	#21589	Prausnitz 2023	Exclusion reason: Focus on specific implementation intervention rather than implementation process;
A systematic review of implementation frameworks of innovations in healthcare and resulting generic implementation framework.	Moullin JC; Sabater-Hernández D; Fernandez-Llimos F; Benrimoj SI	BACKGROUND: Implementation science and knowledge translation have developed across multiple disciplines with the common aim of bringing innovations to practice. Numerous implementation frameworks, models, and theories have been developed to target a diverse array of innovations. As such, it is plausible that not all frameworks include the full range of concepts now thought to be involved in imple…	2015	Mar	Health Res Policy Syst	13		16		10.1186/s12961-015-0005-z	25885055	#21590	Moullin 2015	Exclusion reason: Descriptive evaluation of implementation initiative rather than implementation process;
Factors influencing implementation of aerobic exercise after stroke: a systematic review.	Gaskins NJ; Bray E; Hill JE; Doherty PJ; Harrison A; Connell LA	OBJECTIVES: This systematic review aimed to explore the perspectives of healthcare, exercise, and fitness professionals working with people post-stroke regarding the factors affecting the implementation of aerobic exercise after stroke. DATA SOURCES: OVID SP MEDLINE, OVID SP EMBASE, and CINAHL were searched from inception to December 2018 using a combination of search terms with synonyms of strok…	2021	Aug	Disabil Rehabil	43	17	2382-2396		10.1080/09638288.2019.1704075	31875459	#21593	Gaskins 2021	Exclusion reason: Descriptive evaluation of implementation initiative rather than implementation process; Martin Jorsal (2024-01-13 00:26:40)(Select): tænker at den skal ekskluderes. benytter CFIR til resultaterne, men ikke mere nyt omkring "how to";
Bridging the Silos: A Comparative Analysis of Implementation Science and Improvement Science.	Nilsen P; Thor J; Bender M; Leeman J; Andersson-Gäre B; Sevdalis N	BACKGROUND: Implementation science and improvement science have similar goals of improving health care services for better patient and population outcomes, yet historically there has been limited exchange between the two fields. Implementation science was born out of the recognition that research findings and effective practices should be more systematically disseminated and applied in various se…	2021		Front Health Serv	1		817750		10.3389/frhs.2021.817750	36926490	#21598	Nilsen 2021	Exclusion reason: Descriptive evaluation of implementation initiative rather than implementation process;
Awareness of evidence-based practices alone does not translate to implementation: insights from implementation research.	Rangachari P; Rissing P; Rethemeyer K	This article offers a scholarly review and perspective on the potential of "implementation research" to generate incremental, context-sensitive, evidence-based management strategies for the successful implementation of evidence-based practices (EBPs) (such as the "central line bundle"). Many hospitals have difficulty consistently implementing EBPs at the unit level. This problem has been broadly …	2013	Apr-Jun	Qual Manag Health Care	22	2	117-25		10.1097/QMH.0b013e31828bc21d	23542366	#21599	Rangachari 2013	Exclusion reason: Wrong study design;
Systematic review of the Exploration, Preparation, Implementation, Sustainment (EPIS) framework.	Moullin JC; Dickson KS; Stadnick NA; Rabin B; Aarons GA	BACKGROUND: Effective implementation of evidence-based practices (EBPs) remains a significant challenge. Numerous existing models and frameworks identify key factors and processes to facilitate implementation. However, there is a need to better understand how individual models and frameworks are applied in research projects, how they can support the implementation process, and how they might adva…	2019	Jan	Implement Sci	14	1	1		10.1186/s13012-018-0842-6	30611302	#21605	Moullin 2019	Exclusion reason: Descriptive evaluation of implementation initiative rather than implementation process;
Systematic review of determinants influencing knowledge implementation in occupational therapy.	Pellerin MA; Lamontagne ME; Viau-Guay A; Poulin V	INTRODUCTION: In knowledge translation, implementation strategies are more effective in fostering practice change. When using these strategies, however, many determinants, such as individual or organisational factors, influence implementation. Currently, there is a lack of synthesis concerning how these determinants influence knowledge implementation (KI). The aim of this systematic review was to…	2019	Dec	Aust Occup Ther J	66	6	670-681		10.1111/1440-1630.12612	31591733	#21608	Pellerin 2019	Exclusion reason: Full text not available;
A synthesis of implementation science frameworks and application to global health gaps.	Villalobos Dintrans P; Bossert TJ; Sherry J; Kruk ME	BACKGROUND: Implementation science has been growing as discipline in the past decades, producing an increasing number of models in the area. On the other hand, most frameworks are intended to guide the implementation of programs, focusing on identifying elements and stages that increase their success. This article aims to structure this discussion, proposing a simplified tool that synthesizes com…	2019		Glob Health Res Policy	4		25		10.1186/s41256-019-0115-1	31485483	#21612	VillalobosDintrans 2019	Exclusion reason: Focus on specific implementation intervention rather than implementation process;
Implementation effectiveness of health interventions for indigenous communities: a systematic review.	Harding T; Oetzel J	BACKGROUND: Translating research into practice is an important issue for implementing health interventions effectively for Indigenous communities. He Pikinga Waiora (HPW) is a recent implementation framework that provides a strong foundation for designing and implementing health interventions in Indigenous communities for non-communicable diseases around community engagement, culture-centred appr…	2019	Aug	Implement Sci	14	1	76		10.1186/s13012-019-0920-4	31382994	#21613	Harding 2019	Exclusion reason: Focus on specific implementation intervention rather than implementation process;
Experiences of key stakeholders with the implementation of medication reviews in community pharmacies: A systematic review using the Consolidated Framework for Implementation Research (CFIR).	Michel DE; Tonna AP; Dartsch DC; Weidmann AE	BACKGROUND: Though medication reviews have shown positive patient outcomes, they are still not widely implemented in community pharmacies. Published reviews on their implementation often include several other pharmacy services, making them non-specific. Using the Consolidated Framework for Implementation Research (CFIR) to focus solely on the experiences of different stakeholders with the impleme…	2022	Jun	Res Social Adm Pharm	18	6	2944-2961		10.1016/j.sapharm.2021.07.017	34420864	#21616	Michel 2022	Exclusion reason: Implementation fidelity;
Moving toward equity: fostering transdisciplinary research between the social and behavioral sciences and implementation science to end the HIV epidemic.	Pyra M; Motley D; Bouris A	PURPOSE OF REVIEW: Since the beginning of the HIV epidemic, social and behavioral scientists have developed interventions to stem the spread of the virus. The dissemination of these interventions has traditionally been a lengthy process; however, implementation science (IS) offers a route toward hastening delivery of effective interventions. A transdisciplinary approach, wherein IS informs and is…	2022	Mar	Curr Opin HIV AIDS	17	2	89-99		10.1097/COH.0000000000000726	35225249	#21630	Pyra 2022	Exclusion reason: Full text not available;
A systematic review of school health policy measurement tools: implementation determinants and outcomes.	McLoughlin GM; Allen P; Walsh-Bailey C; Brownson RC	BACKGROUND: Governments in some countries or states/provinces mandate school-based policies intended to improve the health and well-being of primary and secondary students and in some cases the health of school staff. Examples include mandating a minimum time spent per week in programmed physical activity, mandating provision of healthy foods and limiting fat content of school meals, and banning …	2021	Jun	Implement Sci Commun	2	1	67		10.1186/s43058-021-00169-y	34174969	#21634	McLoughlin 2021	Exclusion reason: Descriptive evaluation of implementation initiative rather than implementation process;
Combining systems thinking approaches and implementation science constructs within community-based prevention: a systematic review.	Whelan J; Fraser P; Bolton KA; Love P; Strugnell C; Boelsen-Robinson T; Blake MR; Martin E; Allender S; Bell C	BACKGROUND: Systems science offers methods for designing population health interventions while implementation science provides specific guidance for successful implementation. Integrating systems and implementation science may strengthen implementation and enhance and sustain systemic change to achieve system-level outcomes. Little is known about the extent to which these two approaches have been…	2023	Aug	Health Res Policy Syst	21	1	85		10.1186/s12961-023-01023-4	37641151	#21636	Whelan 2023	Exclusion reason: Focus on specific implementation intervention rather than implementation process;
Barriers and facilitators to implementation of direct fruit and vegetables provision interventions in kindergartens and schools: a qualitative systematic review applying the consolidated framework for implementation research (CFIR).	Meshkovska B; Scheller DA; Wendt J; Jilani H; Scheidmeir M; Stratil JM; Lien N	BACKGROUND: Although children's intake of fruit and vegetables has seen a recent rise, almost half of adolescents do not eat even one piece of fruit or vegetables per day. One way to address this problem is through interventions that provide fruit and vegetables directly to children in kindergartens and schools. For such interventions to meet their intended goals, what is important to consider in…	2022	Jan	Int J Behav Nutr Phys Act	19	1	11		10.1186/s12966-022-01246-8	35101084	#21637	Meshkovska 2022	Exclusion reason: Implementation fidelity;
Advancing the use of organization theory in implementation science.	Leeman J; Baquero B; Bender M; Choy-Brown M; Ko LK; Nilsen P; Wangen M; Birken SA	Healthcare settings and systems have been slow to adopt and implement many effective cancer prevention and control interventions. Understanding the factors that determine successful implementation is essential to accelerating the translation of effective interventions into practice. Many scholars have studied the determinants of implementation, and much of this research has been guided by the Con…	2019	Dec	Prev Med	129S		105832		10.1016/j.ypmed.2019.105832	31521385	#21639	Leeman 2019	Exclusion reason: Wrong study design;
Defining and assessing context in healthcare implementation studies: a systematic review.	Rogers L; De Brún A; McAuliffe E	BACKGROUND: The implementation of evidence-based healthcare interventions is challenging, with a 17-year gap identified between the generation of evidence and its implementation in routine practice. Although contextual factors such as culture and leadership are strong influences for successful implementation, context remains poorly understood, with a lack of consensus regarding how it should be d…	2020	Jun	BMC Health Serv Res	20	1	591		10.1186/s12913-020-05212-7	32600396	#21640	Rogers 2020	Exclusion reason: Descriptive evaluation of implementation initiative rather than implementation process;
A systematic review of evidence-based practice implementation in drug and alcohol settings: applying the consolidated framework for implementation research framework.	Louie E; Barrett EL; Baillie A; Haber P; Morley KC	BACKGROUND: There is a paucity of translational research programmes to improve implementation of evidence-based care in drug and alcohol settings. This systematic review aimed to provide a synthesis and evaluation of the effectiveness of implementation programmes of treatment for patients with drug and alcohol problems using the Consolidated Framework for Implementation Research (CFIR). METHODS: …	2021	Mar	Implement Sci	16	1	22		10.1186/s13012-021-01090-7	33663523	#21644	Louie 2021	Exclusion reason: Descriptive evaluation of implementation initiative rather than implementation process;
Application of the Consolidated Framework for Implementation Research to community pharmacy: A framework for implementation research on pharmacy services.	Shoemaker SJ; Curran GM; Swan H; Teeter BS; Thomas J	BACKGROUND: Community pharmacies are an increasingly important health care setting with opportunities for improving quality and safety, yet little is understood about determinants of implementation in this setting. OBJECTIVE: This paper presents an implementation framework for pharmacy based on the Consolidated Framework for Implementation Research (CFIR). METHODS: This study employed a critical …	2017	Sep-Oct	Res Social Adm Pharm	13	5	905-913		10.1016/j.sapharm.2017.06.001	28666816	#21653	Shoemaker 2017	Exclusion reason: Focus on specific implementation intervention rather than implementation process;
Barriers and facilitators to the successful development, implementation and evaluation of care bundles in acute care in hospital: a scoping review.	Gilhooly D; Green SA; McCann C; Black N; Moonesinghe SR	BACKGROUND: Care bundles are small sets of evidence-based recommendations, designed to support the implementation of evidence-based best clinical practice. However, there is variation in the design and implementation of care bundles, which may impact on the fidelity of delivery and subsequently their clinical effectiveness. METHODS: A scoping review was carried out using the Arksey and O'Malley f…	2019	May	Implement Sci	14	1	47		10.1186/s13012-019-0894-2	31060625	#21654	Gilhooly 2019	Exclusion reason: Focus on specific implementation intervention rather than implementation process; Martin Jorsal (2024-01-18 06:35:32)(Select): The aim was to summarise a large body of existing literature, through assessment of studies that describe the design, implementation and
evaluation of care bundles in a variety of settings to address the following research questions; "
Implementation and sustainability of safe consumption sites: a qualitative systematic review and thematic synthesis.	Yoon GH; Levengood TW; Davoust MJ; Ogden SN; Kral AH; Cahill SR; Bazzi AR	BACKGROUND: Safe consumption sites (SCSs) serve diverse populations of people who use drugs (PWUD) and public health objectives. SCS implementation began in the 1980s, and today, there are at least 200 known SCSs operating in over twelve countries. While a growing literature supports their effectiveness as a harm reduction strategy, there is limited information on contextual factors that may supp…	2022	Jul	Harm Reduct J	19	1	73		10.1186/s12954-022-00655-z	35790994	#21656	Yoon 2022	Exclusion reason: Focus on specific implementation intervention rather than implementation process;
Avoiding unnecessary hospitalisation for patients with chronic conditions: a systematic review of implementation determinants for hospital avoidance programmes.	Sarkies M; Long JC; Pomare C; Wu W; Clay-Williams R; Nguyen HM; Francis-Auton E; Westbrook J; Levesque JF; Watson DE; Braithwaite J	BACKGROUND: Studies of clinical effectiveness have demonstrated the many benefits of programmes that avoid unnecessary hospitalisations. Therefore, it is imperative to examine the factors influencing implementation of these programmes to ensure these benefits are realised across different healthcare contexts and settings. Numerous factors may act as determinants of implementation success or failu…	2020	Oct	Implement Sci	15	1	91		10.1186/s13012-020-01049-0	33087147	#21659	Sarkies 2020	Exclusion reason: Focus on specific implementation intervention rather than implementation process; Martin Jorsal (2024-01-24 18:57:55)(Included): fig. 3 er interessant;
Factors influencing the implementation of pharmaceutical care in outpatient settings: A systematic review applying the Consolidated Framework for Implementation Research.	Pereira CEO; Bambirra EHF; Fernandes BD; Sousa MCVB; Mendonça SAM; Chemello C	BACKGROUND: Pharmaceutical care in outpatient settings is a type of health service that has been shown to contribute to decreasing drug-related morbidity and mortality rates. However, every process of implementing a new service brings about changes and transformations in the work routine, thus posing challenges. OBJECTIVES: This systematic review aims to identify barriers to and facilitators for …	2022	Apr	Res Social Adm Pharm	18	4	2579-2592		10.1016/j.sapharm.2021.06.011	34158263	#21665	PereiraCEO 2022	Exclusion reason: Full text not available;
Quantitative measures of health policy implementation determinants and outcomes: a systematic review.	Allen P; Pilar M; Walsh-Bailey C; Hooley C; Mazzucca S; Lewis CC; Mettert KD; Dorsey CN; Purtle J; Kepper MM; Baumann AA; Brownson RC	BACKGROUND: Public policy has tremendous impacts on population health. While policy development has been extensively studied, policy implementation research is newer and relies largely on qualitative methods. Quantitative measures are needed to disentangle differential impacts of policy implementation determinants (i.e., barriers and facilitators) and outcomes to ensure intended benefits are real…	2020	Jun	Implement Sci	15	1	47		10.1186/s13012-020-01007-w	32560661	#21668	Allen 2020	Exclusion reason: Focus on specific implementation intervention rather than implementation process;
An implementation science approach to the systematic study of access to gynecologic cancer care.	Shalowitz DI; Schroeder MC; Birken SA	INTRODUCTION: Barriers to access to cancer care are profoundly threatening to patients with gynecologic malignancies. Implementation science focuses on empirical investigation of factors influencing delivery of clinical best practices, as well as interventions designed to improve delivery of evidence-based care. We outline one prominent framework for conducting implementation research and discuss…	2023	May	Gynecol Oncol	172		78-81		10.1016/j.ygyno.2023.03.012	36972637	#21669	Shalowitz 2023	Exclusion reason: Descriptive evaluation of implementation initiative rather than implementation process; Martin Jorsal (2024-01-24 18:51:33)(Included): spændende elementer i artiklen og jeg kan lide budskabet: "We therefore strongly encourage investigators to move beyond associational studies in favor of systematic assessment of specific barriers to
high-quality gynecologic cancer care	as well as development and testing of interventions designed to overcome these barriers""
- men det er også en ret kort artikel	og igen: er der tilstrækkeligt kød på how-to?; "
Developing a checklist for guideline implementation planning: review and synthesis of guideline development and implementation advice.	Gagliardi AR; Marshall C; Huckson S; James R; Moore V	BACKGROUND: Developers, users and others have requested or advocated for guidance on how to plan for, and implement guidelines concurrent to their development given that existing resources are lacking such information. The purpose of this research was to develop a guideline implementation planning checklist. METHODS: Documents that described or evaluated the processes of planning or undertaking i…	2015	Feb	Implement Sci	10		19		10.1186/s13012-015-0205-5	25884601	#21680	Gagliardi 2015	Exclusion reason: Conceptual model, not implementation framework;
Understanding effects in reviews of implementation interventions using the Theoretical Domains Framework.	Little EA; Presseau J; Eccles MP	BACKGROUND: Behavioural theory can be used to better understand the effects of behaviour change interventions targeting healthcare professional behaviour to improve quality of care. However, the explicit use of theory is rarely reported despite interventions inevitably involving at least an implicit idea of what factors to target to implement change. There is a quality of care gap in the post-fra…	2015	Jun	Implement Sci	10		90		10.1186/s13012-015-0280-7	26082136	#21681	Little 2015	Exclusion reason: Descriptive evaluation of implementation initiative rather than implementation process;
Psychometric properties of implementation measures for public health and community settings and mapping of constructs against the Consolidated Framework for Implementation Research: a systematic review.	Clinton-McHarg T; Yoong SL; Tzelepis F; Regan T; Fielding A; Skelton E; Kingsland M; Ooi JY; Wolfenden L	BACKGROUND: Recent reviews have synthesised the psychometric properties of measures developed to examine implementation science constructs in healthcare and mental health settings. However, no reviews have focussed primarily on the properties of measures developed to assess innovations in public health and community settings. This review identified quantitative measures developed in public health…	2016	Nov	Implement Sci	11	1	148		10.1186/s13012-016-0512-5	27821146	#21685	Clinton-McHarg 2016	Exclusion reason: Implementation fidelity;
A scoping review of implementation science theories, models, and frameworks - an appraisal of purpose, characteristics, usability, applicability, and testability.	Wang Y; Wong EL; Nilsen P; Chung VC; Tian Y; Yeoh EK	BACKGROUND: A proliferation of theories, models, and frameworks (TMFs) have been developed in the implementation science field to facilitate the implementation process. The basic features of these TMFs have been identified by several reviews. However, systematic appraisals on the quality of these TMFs are inadequate. To fill this gap, this study aimed to assess the usability, applicability, and t…	2023	Sep	Implement Sci	18	1	43		10.1186/s13012-023-01296-x	37726779	#21689	Wang 2023	Exclusion reason: Implementation fidelity;
Integrating Lean Thinking and Implementation Science Determinants Checklists for Quality Improvement: A Scoping Review.	Standiford T; Conte ML; Billi JE; Sales A; Barnes GD	It is not known how often lean tools and implementation determinants frameworks or checklists are used concurrently in health care quality improvement activities. The authors systematically reviewed the literature for studies that used a lean tool along with an implementation science determinants framework (January 1999 through August 2018). Seven studies (8 publications) were identified, inclusi…	2020	Jul/Aug	Am J Med Qual	35	4	330-340		10.1177/1062860619879746	31581794	#21700	Standiford 2020	Exclusion reason: Focus on specific implementation intervention rather than implementation process;
Assessing the use of constructs from the consolidated framework for implementation research in U.S. rural cancer screening promotion programs: a systematic search and scoping review.	Moss JL; Stoltzfus KC; Popalis ML; Calo WA; Kraschnewski JL	BACKGROUND: Cancer screening is suboptimal in rural areas, and interventions are needed to improve uptake. The Consolidated Framework for Implementation Research (CFIR) is a widely-used implementation science framework to optimize planning and delivery of evidence-based interventions, which may be particularly useful for screening promotion in rural areas. We examined the discussion of CFIR-defin…	2023	Jan	BMC Health Serv Res	23	1	48		10.1186/s12913-022-08976-2	36653800	#21704	Moss 2023	Exclusion reason: Implementation fidelity;
Accelerating the impact of artificial intelligence in mental healthcare through implementation science.	Nilsen P; Svedberg P; Nygren J; Frideros M; Johansson J; Schueller S	BACKGROUND: The implementation of artificial intelligence (AI) in mental healthcare offers a potential solution to some of the problems associated with the availability, attractiveness, and accessibility of mental healthcare services. However, there are many knowledge gaps regarding how to implement and best use AI to add value to mental healthcare services, providers, and consumers. The aim of t…	2022	Jan-Dec	Implement Res Pract	3		26334895221112033		10.1177/26334895221112033	37091110	#21721	Nilsen 2022	Exclusion reason: Focus on specific implementation intervention rather than implementation process;
A scoping review of applications of the Consolidated Framework for Implementation Research (CFIR) to telehealth service implementation initiatives.	Rangachari P; Mushiana SS; Herbert K	BACKGROUND: The Consolidated Framework for Implementation Research (CFIR), introduced in 2009, has the potential to provide a comprehensive understanding of the determinants of implementation-effectiveness of health service innovations. Although the CFIR has been increasingly used in recent years to examine factors influencing telehealth implementation, no comprehensive reviews currently exist on…	2022	Nov	BMC Health Serv Res	22	1	1450		10.1186/s12913-022-08871-w	36447279	#21739	Rangachari 2022	Exclusion reason: Descriptive evaluation of implementation initiative rather than implementation process;
Adoption, implementation, and sustainability of early childhood feeding, nutrition and active play interventions in real-world settings: a systematic review.	Gelman R; Whelan J; Spiteri S; Duric D; Oakhill W; Cassar S; Love P	BACKGROUND: Instilling healthy dietary habits and active play in early childhood is an important public health focus. Interventions supporting the establishment of nutrition and active play behaviours in the first years of life have shown positive outcomes and long-term cost-effectiveness, however, most are research trials, with limited evidence regarding real-world application. Implementation sc…	2023	Mar	Int J Behav Nutr Phys Act	20	1	32		10.1186/s12966-023-01433-1	36941649	#21750	Gelman 2023	Exclusion reason: Descriptive evaluation of implementation initiative rather than implementation process; Martin Jorsal (2024-01-13 00:35:34)(Select): også ekskluderes. intet metodeudviklende ift. "how to" - kun deskriptiv evaluering af fundne studiers implementerings-karakteristika.;
Implementation of a biopsychosocial approach into physiotherapists' practice: a review of systematic reviews to map barriers and facilitators and identify specific behavior change techniques.	Gervais-Hupé J; Filleul A; Perreault K; Hudon A	PURPOSE: Our first objective was to map the barriers and facilitators to the implementation of a biopsychosocial approach into physiotherapists' practice within the Theoretical Domains Framework (TDF). Our second objective was to identify the specific behavior change techniques (BCT) that could facilitate this implementation. MATERIALS AND METHODS: We conducted a review of systematic reviews to i…	2023	Jul	Disabil Rehabil	45	14	2263-2272		10.1080/09638288.2022.2094479	35790490	#21753	Gervais-Hupé 2023	Exclusion reason: Focus on specific implementation intervention rather than implementation process; Martin Jorsal (2024-01-16 20:24:36)(Select): map and identify:
Discussion: Our review of systematic reviews is the first study to use a theoretical framework based on behavior change theories (the TDF) in combination with a tool developed to identify BCTs (the TaTT) to
address the implementation of a biopsychosocial approach into
physiotherapists’ practices. We first used the TDF to map the barriers and facilitators to the implementation of a biopsychosocial
approach reported by physiotherapists within the TDF domains.
We then used the TaTT to identify BCTs that could best foster the
behavior change needed to successfully implement this approach
into physiotherapists’ practice.""; "
Using Theories, Models, and Frameworks to Inform Implementation Cycles of Computerized Clinical Decision Support Systems in Tertiary Health Care Settings: Scoping Review.	Fernando M; Abell B; Tyack Z; Donovan T; McPhail SM; Naicker S	BACKGROUND: Computerized clinical decision support systems (CDSSs) are essential components of modern health system service delivery, particularly within acute care settings such as hospitals. Theories, models, and frameworks may assist in facilitating the implementation processes associated with CDSS innovation and its use within these care settings. These processes include context assessments t…	2023	Oct	J Med Internet Res	25		e45163		10.2196/45163	37851492	#21764	Fernando 2023	Exclusion reason: Focus on specific implementation intervention rather than implementation process;
Determinants of Implementation for HIV Pre-exposure Prophylaxis Based on an Updated Consolidated Framework for Implementation Research: A Systematic Review.	Li DH; Benbow N; Keiser B; Mongrella M; Ortiz K; Villamar J; Gallo C; Deskins JS; Xavier Hall CD; Miller C; Mustanski B; Smith JD	BACKGROUND: Delivery and use of HIV pre-exposure prophylaxis (PrEP) are suboptimal in the United States. Previous reviews of barriers and facilitators have not used an implementation science lens, limiting comprehensiveness and the link to implementation strategies. To summarize the state of the science, we systematically reviewed determinants of PrEP implementation using the updated Consolidated…	2022	Jul	J Acquir Immune Defic Syndr	90	S1	S235-S246		10.1097/QAI.0000000000002984	35703776	#21765	Li 2022	Exclusion reason: Descriptive evaluation of implementation initiative rather than implementation process;
Implementation of virtual reality in healthcare: a scoping review on the implementation process of virtual reality in various healthcare settings.	Kouijzer MMTE; Kip H; Bouman YHA; Kelders SM	BACKGROUND: Virtual reality (VR) is increasingly used in healthcare settings as recent technological advancements create possibilities for diagnosis and treatment. VR is a technology that uses a headset to simulate a reality in which the user is immersed in a virtual environment, creating the impression that the user is physically present in this virtual space. Despite the potential added value o…	2023	Jun	Implement Sci Commun	4	1	67		10.1186/s43058-023-00442-2	37328858	#21779	KouijzerMMTE 2023	Exclusion reason: Focus on specific implementation intervention rather than implementation process;
Implementation of the Recommendations for RBC Transfusions for Critically Ill Children From the Pediatric Critical Care Transfusion and Anemia Expertise Initiative.	Steffen KM; Bateman ST; Valentine SL; Small S; Spinella PC; Doctor A	OBJECTIVES: To provide context for the implementation of the Pediatric Critical Care Transfusion and Anemia Expertise Initiative recommendations for RBC transfusions including a review of prior research related to implementation of transfusion guidelines, efforts to facilitate implementation through Transfusion and Anemia Expertise Initiative, and to provide a framework for recommendation impleme…	2018	Sep	Pediatr Crit Care Med	19	9S Suppl 1	S170-S176		10.1097/PCC.0000000000001592	30161073	#21781	Steffen 2018	Exclusion reason: Focus on specific implementation intervention rather than implementation process;
The Oxford Implementation Index: a new tool for incorporating implementation data into systematic reviews and meta-analyses.	Montgomery P; Underhill K; Gardner F; Operario D; Mayo-Wilson E	OBJECTIVES: This article presents a new tool that helps systematic reviewers to extract and compare implementation data across primary trials. Currently, systematic review guidance does not provide guidelines for the identification and extraction of data related to the implementation of the underlying interventions. STUDY DESIGN AND SETTING: A team of systematic reviewers used a multistaged conse…	2013	Aug	J Clin Epidemiol	66	8	874-82		10.1016/j.jclinepi.2013.03.006	23810026	#21847	Montgomery 2013	Exclusion reason: Implementation fidelity;
Barriers and enablers to the implementation of healthy lifestyle interventions for people with disability living in supported accommodation: A systematic review using the consolidated framework for implementation research.	Hatzikiriakidis K; Ayton D; O'Connor A; Callaway L; Carmody S; Skouteris H; Green R	BACKGROUND: People with disability living in supported accommodation often experience significant health disparities, despite the availability of additional support. Healthy lifestyle interventions have been identified as one key health promotion strategy. Implementation science offers an opportunity to explore the factors that influence the efficacy and sustainability of these interventions, yet…	2023	Apr	Disabil Health J	16	2	101442		10.1016/j.dhjo.2023.101442	36740546	#21852	Hatzikiriakidis 2023	Exclusion reason: Implementation fidelity; Martin Jorsal (2024-01-10 19:51:29)(Select): Retracted on 16/1/2023
Date of Retraction/Other UnknownA lack of publishing date given on the notice – or the date on the notice is not representative of the actual notice date. Commonly found when Publishers overwrite the original article’s HTML page with the retraction notice	without changing the publication date to reflect such.Notice - Lack ofWithdrawalThe original article is removed from access on the Journal’s publishing platform.; Martin Jorsal (2024-01-10 19:51:22)(Select): OBS: er ifølge mit referenceprogram (zotero) blevet trukket tilbage.; "
Physical activity is good for older adults-but is programme implementation being overlooked? A systematic review of intervention studies that reported frameworks or measures of implementation.	Gray SM; McKay HA; Nettlefold L; Race D; Macdonald HM; Naylor PJ; Sims-Gould J	OBJECTIVE: To examine older adult physical activity (PA) intervention studies that evaluated implementation and/or scale-up. Research question 1: What implementation and/or scale-up indicators (specific, observable and measurable characteristics that show the progress of implementation) were reported? Research question 2: What implementation and/or scale-up frameworks were reported? Research ques…	2021	Jan	Br J Sports Med	55	2	84-91		10.1136/bjsports-2020-102465	33028586	#21861	Gray 2021	Exclusion reason: Focus on specific implementation intervention rather than implementation process;
German language questionnaires for assessing implementation constructs and outcomes of psychosocial and health-related interventions: a systematic review.	Kien C; Schultes MT; Szelag M; Schoberberger R; Gartlehner G	BACKGROUND: Over the past years, implementation science has gained more and more importance in German-speaking countries. Reliable and valid questionnaires are needed for evaluating the implementation of evidence-based practices. On an international level, several initiatives focused on the identification of questionnaires used in English-speaking countries but limited their search processes to m…	2018	Dec	Implement Sci	13	1	150		10.1186/s13012-018-0837-3	30541590	#21871	Kien 2018	Exclusion reason: Descriptive evaluation of implementation initiative rather than implementation process;
Towards greater understanding of implementation during systematic reviews of complex healthcare interventions: the framework for implementation transferability applicability reporting (FITAR).	Baxter S; Johnson M; Chambers D; Sutton A; Goyder E; Booth A	BACKGROUND: There have been calls for greater consideration of applicability and transferability in systematic reviews, to improve their usefulness in informing policy and practice. Understanding how evidence is, or is not applicable and transferable to varying local situations and contexts, is a key challenge for systematic review synthesis in healthcare. Assessing applicability and transferabil…	2019	Apr	BMC Med Res Methodol	19	1	80		10.1186/s12874-019-0723-y	30999848	#21876	Baxter 2019	Exclusion reason: Wrong setting;
Factors influencing national implementation of innovations within community pharmacy: a systematic review applying the Consolidated Framework for Implementation Research.	Weir NM; Newham R; Dunlop E; Bennie M	BACKGROUND: To meet emergent healthcare needs, innovations need to be implemented into routine clinical practice. Community pharmacy is increasingly considered a setting through which innovations can be implemented to achieve positive service and clinical outcomes. Small-scale pilot programmes often need scaled up nation-wide to affect population level change. This systematic review aims to ident…	2019	Mar	Implement Sci	14	1	21		10.1186/s13012-019-0867-5	30832698	#21878	Weir 2019	Exclusion reason: Implementation fidelity;
Implementation interventions for musculoskeletal programs of care in the active military and barriers, facilitators, and outcomes of implementation: a scoping review.	Cancelliere C; Sutton D; Côté P; French SD; Taylor-Vaisey A; Mior SA	BACKGROUND: Musculoskeletal disorders are common in the active military and are associated with significant lost duty days and disability. Implementing programs of care to manage musculoskeletal disorders can be challenging in complex healthcare systems such as in the military. Understanding how programs of care for musculoskeletal disorders have been implemented in the military and how they impa…	2019	Aug	Implement Sci	14	1	82		10.1186/s13012-019-0931-1	31419992	#21889	Cancelliere 2019	Exclusion reason: Focus on specific implementation intervention rather than implementation process;
Implementation of infection prevention and control for hospitalized neonates: A narrative review.	Nyantakyi E; Caci L; Castro M; Schlaeppi C; Cook A; Albers B; Walder J; Metsvaht T; Bielicki J; Dramowski A; Schultes MT; Clack L	BACKGROUND: The most prevalent infections encountered in neonatal care are healthcare-associated infections. The majority of healthcare-associated infections are considered preventable with evidence-based infection prevention and control (IPC) practices. However, substantial knowledge gaps exist in IPC implementation in neonatal care. Furthermore, the knowledge of factors which facilitate or chal…	2022	Nov	Clin Microbiol Infect					10.1016/j.cmi.2022.11.007	36414203	#21932	Nyantakyi 2022	Exclusion reason: Implementation fidelity; Martin Jorsal (2024-01-24 21:15:03)(Included): fidelity?;
A Scoping Review of Implementation Science in Adult Critical Care Settings.	McNett M; O'Mathúna D; Tucker S; Roberts H; Mion LC; Balas MC	OBJECTIVES: The purpose of this scoping review is to provide a synthesis of the available literature on implementation science in critical care settings. Specifically, we aimed to identify the evidence-based practices selected for implementation, the frequency and type of implementation strategies used to foster change, and the process and clinical outcomes associated with implementation. DATA SO…	2020	Dec	Crit Care Explor	2	12	e0301		10.1097/CCE.0000000000000301	33354675	#21935	McNett 2020	Exclusion reason: Descriptive evaluation of implementation initiative rather than implementation process;
Implementation frameworks, strategies and outcomes used in peripheral intravenous catheter studies: A systematic review.	Xu HG; Keogh S; Ullman AJ; Marsh N; Tobiano G; Rickard CM; Clark J; Griffin B	AIMS: The aim of this study was to critically evaluate implementation frameworks, strategies and/or outcomes used to optimise peripheral intravenous catheter (PIVC) care and/or promote guideline adherence. BACKGROUND: Although a considerable volume of research has investigated the effectiveness of PIVC interventions and treatments to promote performance and prevent harm, how to best implement thi…	2023	Sep	J Clin Nurs	32	17-18	6706-6722		10.1111/jocn.16671	36970881	#21940	Xu 2023	Exclusion reason: Focus on specific implementation intervention rather than implementation process;
Frameworks for implementation of policies promoting healthy nutrition and physically active lifestyle: systematic review.	Lobczowska K; Banik A; Romaniuk P; Forberger S; Kubiak T; Meshkovska B; Neumann-Podczaska A; Kaczmarek K; Scheidmeir M; Wendt J; Scheller DA; Wieczorowska-Tobis K; Steinacker JM; Zeeb H; Luszczynska A	BACKGROUND: Policy frameworks focusing on policy implementation may vary in terms of their scope, included constructs, relationships between the constructs, and context factors. Although multiple policy implementation frameworks exist, the overarching synthesis characterizing differences between the frameworks is missing. This study investigated frameworks guiding implementation of policies aimin…	2022	Feb	Int J Behav Nutr Phys Act	19	1	16		10.1186/s12966-021-01242-4	35151330	#21954	Lobczowska 2022	Exclusion reason: Descriptive evaluation of implementation initiative rather than implementation process;
The Implementation of Internet Interventions for Depression: A Scoping Review.	Drozd F; Vaskinn L; Bergsund HB; Haga SM; Slinning K; Bjørkli CA	BACKGROUND: Depression is one of the most common mental health problems among adults, but effective treatments are not widely accessible. The Internet holds promise as a cost-effective and convenient delivery platform of interventions for depression. However, studies suggest that Internet interventions are not widely available in routine settings. OBJECTIVE: The aim of this study was to review th…	2016	Sep	J Med Internet Res	18	9	e236		10.2196/jmir.5670	27608548	#21977	Drozd 2016	Exclusion reason: Focus on specific implementation intervention rather than implementation process;
Implementation stages in practice: A review of behavioral health innovation within hospitals.	Domlyn AM	Behavioral health influences patient health outcomes and healthcare utilization rates. Hospitals are promising settings for appropriate identification, treatment, and referral of behavioral health issues and may affect hospital admission rates and healthcare costs. Implementation frameworks are designed to aid successful adoption and scaling of health innovations. One type - process models - pres…	2022	May	Health Serv Manage Res	35	2	92-109		10.1177/09514848211010271	34039075	#21984	Domlyn 2022	Exclusion reason: Focus on specific implementation intervention rather than implementation process;
Normalisation process theory as a conceptual framework for continuity of carer implementation.	Corrigan AE; Lake S; McInnes RJ	PROBLEM: Despite long standing strategic level ambitions to increase access to continuity of carer (CoC) models in maternity services, implementation of CoC in the United Kingdom (UK) has been generally small-scale and short lived. This indicates problems in implementing and sustaining CoC as the main model of care provision, and as such a need to better understand the process of implementation i…	2021	Mar	Women Birth	34	2	e204-e209		10.1016/j.wombi.2020.02.017	32139185	#21985	Corrigan 2021	Exclusion reason: Focus on specific implementation intervention rather than implementation process;
Building effective public dental care programs: The critical role of implementation evaluation.	Durbin A; Root A; Lawrence HP; Werb S; Abrams S; Durbin J	There are significant income-related inequities in oral health and access to oral health care. Public dental programs generally aim to increase access to oral health care for individuals with financial barriers through government payments for appointments. Low engagement from both oral health care providers and intended patients are common challenges in delivery of public dental programs, and are…	2023	Jun	J Public Health Dent	83	2	222-226		10.1111/jphd.12569	36951541	#21992	Durbin 2023	Exclusion reason: Focus on specific implementation intervention rather than implementation process;
The application of implementation science theories for population health: A critical interpretive synthesis.	McIsaac JL; Warner G; Lawrence L; Urquhart R; Price S; Gahagan J; McNally M; Jackson LA	BACKGROUND AND PURPOSE: Over the last decade, the field of implementation science (IS) has yielded an array of theoretical approaches to clarify and understand how factors influence the application and scaling-up of evidence-based practice in health care. These developments have led to questions about whether IS theories and frameworks might be of value to population health researchers and decisi…	2018		AIMS Public Health	5	1	13-30		10.3934/publichealth.2018.1.13	30083567	#21995	McIsaac 2018	Exclusion reason: Descriptive evaluation of implementation initiative rather than implementation process;
Meausures of organizational characteristics associated with adoption and/or implementation of innovations: A systematic review.	Allen JD; Towne SD Jr; Maxwell AE; DiMartino L; Leyva B; Bowen DJ; Linnan L; Weiner BJ	BACKGROUND: This paper identifies and describes measures of constructs relevant to the adoption or implementation of innovations (i.e., new policies, programs or practices) at the organizational-level. This work is intended to advance the field of dissemination and implementation research by aiding scientists in the identification of existing measures and highlighting methodological issues that r…	2017	Aug	BMC Health Serv Res	17	1	591		10.1186/s12913-017-2459-x	28835273	#22040	Allen 2017	Exclusion reason: Descriptive evaluation of implementation initiative rather than implementation process; Martin Jorsal (2023-12-05 23:38:06)(Screen): health/social?;
Artificial Intelligence Implementation in Healthcare: A Theory-Based Scoping Review of Barriers and Facilitators.	Chomutare T; Tejedor M; Svenning TO; Marco-Ruiz L; Tayefi M; Lind K; Godtliebsen F; Moen A; Ismail L; Makhlysheva A; Ngo PD	There is a large proliferation of complex data-driven artificial intelligence (AI) applications in many aspects of our daily lives, but their implementation in healthcare is still limited. This scoping review takes a theoretical approach to examine the barriers and facilitators based on empirical data from existing implementations. We searched the major databases of relevant scientific publicatio…	2022	Dec	Int J Environ Res Public Health	19	23			10.3390/ijerph192316359	36498432	#22055	Chomutare 2022	Exclusion reason: Focus on specific implementation intervention rather than implementation process;
Facilitators and barriers to implementation of suicide prevention interventions: Scoping review.	Kasal A; Táborská R; Juríková L; Grabenhofer-Eggerth A; Pichler M; Gruber B; Tomášková H; Niederkrotenthaler T	We know that suicide is preventable, yet hundreds of thousands of people still die due to suicide every year. Many interventions were proven to be effective, and dozens of others showed promising results. However, translating these interventions into new settings brings several challenges. One of the crucial obstacles to success is not anticipating possible barriers to implementation nor enhancin…	2023		Glob Ment Health (Camb)	10		e15		10.1017/gmh.2023.9	37854412	#22126	Kasal 2023	Exclusion reason: Implementation fidelity;
Quantitative measures used in empirical evaluations of mental health policy implementation: A systematic review.	Pilar M; Jost E; Walsh-Bailey C; Powell BJ; Mazzucca S; Eyler A; Purtle J; Allen P; Brownson RC	BACKGROUND: Mental health is a critical component of wellness. Public policies present an opportunity for large-scale mental health impact, but policy implementation is complex and can vary significantly across contexts, making it crucial to evaluate implementation. The objective of this study was to (1) identify quantitative measurement tools used to evaluate the implementation of public mental …	2022	Jan-Dec	Implement Res Pract	3		26334895221141116		10.1177/26334895221141116	37091091	#22130	Pilar 2022	Exclusion reason: Focus on specific implementation intervention rather than implementation process;
A systematic review of the use of the Consolidated Framework for Implementation Research.	Kirk MA; Kelley C; Yankey N; Birken SA; Abadie B; Damschroder L	BACKGROUND: In 2009, Damschroder et al. developed the Consolidated Framework for Implementation Research (CFIR), which provides a comprehensive listing of constructs thought to influence implementation. This systematic review assesses the extent to which the CFIR's use in implementation research fulfills goals set forth by Damschroder et al. in terms of breadth of use, depth of application, and c…	2016	May	Implement Sci	11		72		10.1186/s13012-016-0437-z	27189233	#22131	Kirk 2016	Exclusion reason: Implementation fidelity;	Background; Discussion
The barriers and facilitators of radical innovation implementation in secondary healthcare: a systematic review.	Thijssen SV; Jacobs MJG; Swart RR; Heising L; Ou CXJ; Roumen C	PURPOSE: This study aimed to identify the barriers and facilitators related to the implementation of radical innovations in secondary healthcare. DESIGN/METHODOLOGY/APPROACH: A systematic review was conducted and presented in accordance with a PRISMA flowchart. The databases PubMed and Web of Science were searched for original publications in English between the 1st of January 2010 and 6th of Nov…	2021	Dec	J Health Organ Manag	ahead-of-print	ahead-of-print	289-312		10.1108/JHOM-12-2020-0493	34910413	#22190	Thijssen 2021	Exclusion reason: Implementation fidelity;
Contextual determinants influencing the implementation of fall prevention in the community: a scoping review.	van Scherpenseel MC; Te Velde SJ; Veenhof C; Emmelot-Vonk MH; Barten JA	BACKGROUND: Successful implementation of multifactorial fall prevention interventions (FPIs) is essential to reduce increasing fall rates in community-dwelling older adults. However, implementation often fails due to the complex context of the community involving multiple stakeholders within and across settings, sectors, and organizations. As there is a need for a better understanding of the occu…	2023		Front Health Serv	3		1138517		10.3389/frhs.2023.1138517	37249947	#22198	vanScherpenseel 2023	Exclusion reason: Focus on specific implementation intervention rather than implementation process;
A myriad of factors influencing the implementation of transitional care innovations: a scoping review.	Fakha A; Groenvynck L; de Boer B; van Achterberg T; Hamers J; Verbeek H	BACKGROUND: Care transitions of older persons between multiple care settings are frequently hampered by various issues such as discontinuous care delivery or poor information transfer among healthcare providers. Therefore, several innovations have been developed to optimize transitional care (TC). This review aims to identify which factors influence the implementation of TC innovations. METHODS: …	2021	Feb	Implement Sci	16	1	21		10.1186/s13012-021-01087-2	33637097	#22199	Fakha 2021	Exclusion reason: Focus on specific implementation intervention rather than implementation process;
Real-World Implementation of Precision Psychiatry: A Systematic Review of Barriers and Facilitators.	Baldwin H; Loebel-Davidsohn L; Oliver D; Salazar de Pablo G; Stahl D; Riper H; Fusar-Poli P	BACKGROUND: Despite significant research progress surrounding precision medicine in psychiatry, there has been little tangible impact upon real-world clinical care. OBJECTIVE: To identify barriers and facilitators affecting the real-world implementation of precision psychiatry. METHOD: A PRISMA-compliant systematic literature search of primary research studies, conducted in the Web of Science, Co…	2022	Jul	Brain Sci	12	7			10.3390/brainsci12070934	35884740	#22200	Baldwin 2022	Exclusion reason: Focus on specific implementation intervention rather than implementation process;
Implementation of child-centred outcome measures in routine paediatric healthcare practice: a systematic review.	Scott HM; Braybrook D; Harðardóttir D; Ellis-Smith C; Harding R	BACKGROUND: Person-centred outcome measures (PCOMs) are commonly used in routine adult healthcare to measure and improve outcomes, but less attention has been paid to PCOMs in children's services. The aim of this systematic review is to identify and synthesise existing evidence of the determinants, strategies, and mechanisms that influence the implementation of PCOMs into paediatric healthcare pr…	2023	Jul	Health Qual Life Outcomes	21	1	63		10.1186/s12955-023-02143-9	37394520	#22201	Scott 2023	Exclusion reason: Focus on specific implementation intervention rather than implementation process;
Characterizing pharmacogenetic programs using the consolidated framework for implementation research: A structured scoping review.	McDermott JH; Wright S; Sharma V; Newman WG; Payne K; Wilson P	Several healthcare organizations have developed pre-emptive pharmacogenetic testing programs, where testing is undertaken prior to the prescription of a medicine. This review characterizes the barriers and facilitators which influenced the development of these programs. A bidirectional citation searching strategy identified relevant publications before a standardized data extraction approach was …	2022		Front Med (Lausanne)	9		945352		10.3389/fmed.2022.945352	36059837	#22202	McDermott 2022	Exclusion reason: Implementation fidelity;
Use of theory to plan or evaluate guideline implementation among physicians: a scoping review.	Liang L; Bernhardsson S; Vernooij RW; Armstrong MJ; Bussières A; Brouwers MC; Gagliardi AR	BACKGROUND: Guidelines support health care decision-making and high quality care and outcomes. However, their implementation is sub-optimal. Theory-informed, tailored implementation is associated with guideline use. Few guideline implementation studies published up to 1998 employed theory. This study aimed to describe if and how theory is now used to plan or evaluate guideline implementation amon…	2017	Feb	Implement Sci	12	1	26		10.1186/s13012-017-0557-0	28241771	#22245	Liang 2017	Exclusion reason: Descriptive evaluation of implementation initiative rather than implementation process;
Understanding the Attributes of Implementation Frameworks to Guide the Implementation of a Model of Community-based Integrated Health Care for Older Adults with Complex Chronic Conditions: A Metanarrative Review.	McKillop A; Shaw J; Sheridan N; Gray CS; Carswell P; Wodchis WP; Connolly M; Denis JL; Baker GR; Kenealy T	INTRODUCTION: Many studies have investigated the process of healthcare implementation to understand better how to bridge gaps between recommended practice, the needs and demands of healthcare consumers, and what they actually receive. However, in the implementation of integrated community-based and integrated health care, it is still not well known which approaches work best. METHODS: We conducte…	2017	Jun	Int J Integr Care	17	2	10		10.5334/ijic.2516	28970751	#22266	McKillop 2017	Exclusion reason: Focus on specific implementation intervention rather than implementation process;
Allied Health Clinicians' Uptake of Evidence in Stroke Rehabilitation: A Systematic Review of Determinants Targeted in Implementation Studies.	Levine R; Zingelman S; McSween MP; Shrubsole K; Hill AJ; Copland DA	OBJECTIVE: This study aimed to determine whether targeting specific implementation determinants is associated with allied health clinicians' uptake of evidence when implemented within stroke rehabilitation settings. DATA SOURCES: 7 key databases were searched to identify articles published between 1990 and 2022 for inclusion. Reference lists of relevant articles were hand searched. STUDY SELECTIO…	2023	Sep	Arch Phys Med Rehabil					10.1016/j.apmr.2023.08.018	37666287	#22269	Levine 2023	Exclusion reason: Full text not available;
A Conceptual Framework for Group Well-Child Care: A Tool to Guide Implementation, Evaluation, and Research.	Gresh A; Wilson D; Fenick A; Patil CL; Coker T; Rising SS; Glass N; Platt R	OBJECTIVE: To use scoping review methods to construct a conceptual framework based on current evidence of group well-child care to guide future practice and research. METHODS: We conducted a scoping review using Arksey and O'Malley's (2005) six stages. We used constructs from the Consolidated Framework for Implementation Research and the quadruple aim of health care improvement to guide the const…	2023	Jun	Matern Child Health J	27	6	991-1008		10.1007/s10995-023-03641-4	37014564	#22278	Gresh 2023	Exclusion reason: Focus on specific implementation intervention rather than implementation process;
Implementation strategies and outcomes for occupational therapy in adult stroke rehabilitation: a scoping review.	Murrell JE; Pisegna JL; Juckett LA	BACKGROUND: Stroke survivors often encounter occupational therapy practitioners in rehabilitation practice settings. Occupational therapy researchers have recently begun to examine the implementation strategies that promote the use of evidence-based occupational therapy practices in stroke rehabilitation; however, the heterogeneity in how occupational therapy research is reported has led to confu…	2021	Dec	Implement Sci	16	1	105		10.1186/s13012-021-01178-0	34922568	#22284	Murrell 2021	Exclusion reason: Implementation fidelity;
Important Factors for Evidence-Based Implementation in Child Welfare Settings: A Systematic Review.	Weeks A	PURPOSE: This systematic review synthesizes the common barriers and facilitators to implementing research-supported interventions with child welfare agencies using implementation frameworks. METHODS: For this systematic review, database searches, and quality assessments of relevant literature produced 24 studies that examined the implementation of RSIs in child welfare using an implementation fra…	2021	Mar-Apr	J Evid Based Soc Work (2019)	18	2	129-154		10.1080/26408066.2020.1807433	32893742	#22285	Weeks 2021	Exclusion reason: Implementation fidelity;
A systematic review of the determinants of implementation of a locomotor training program using a powered exoskeleton for individuals with a spinal cord injury.	Charette C; Déry J; Blanchette AK; Faure C; Routhier F; Bouyer LJ; Lamontagne ME	BACKGROUND: Wearable powered exoskeletons represent a promising rehabilitation tool for locomotor training in various populations, including in individuals with a spinal cord injury. The lack of clear evidence on how to implement a locomotor powered exoskeleton training program raises many challenges for patients, clinicians and organizations. OBJECTIVE: To report determinants of implementation i…	2023	Aug	Clin Rehabil	37	8	1119-1138		10.1177/02692155231164092	37036438	#22371	Charette 2023	Exclusion reason: Focus on specific implementation intervention rather than implementation process;
A Citation Review of 83 Dissemination and Implementation Theories, Models, or Frameworks Utilized in U.S.-Based Aging Research.	Sullivan JL; Montano ARL; Hughes JM; Davila HW; O'Malley KA; Engle RL; Hawley CE; Shin MH; Smith JG; Pimentel CB	BACKGROUND AND OBJECTIVES: Dissemination-implementation.org outlines 110 theories, models, and frameworks (TMFs): we conducted a citation analysis on 83 TMFs, searching Web of Science and PubMed databases. RESEARCH DESIGN AND METHODS: Search terms were broad and included "aging," "older," "elderly," and "geriatric." We extracted each TMF in identified articles from inception through January 28, 2…	2023	Mar	Gerontologist	63	3	405-415		10.1093/geront/gnac096	35797202	#22377	Sullivan 2023	Exclusion reason: Descriptive evaluation of implementation initiative rather than implementation process;
A systematic review on the implementation of eHealth interventions for informal caregivers of people with dementia.	Christie HL; Bartels SL; Boots LMM; Tange HJ; Verhey FJJ; de Vugt ME	OBJECTIVES: The objectives were to (1) systematically review the literature on the implementation of eHealth interventions for informal caregivers of people with dementia, and (2) identify determinants of successful implementation. METHODS: Online databases were searched for articles about eHealth interventions for informal caregivers of people with dementia, providing information on their implem…	2018	Sep	Internet Interv	13		51-59		10.1016/j.invent.2018.07.002	30206519	#22378	Christie 2018	Exclusion reason: Focus on specific implementation intervention rather than implementation process;
Screening for intimate partner violence in healthcare settings: An implementation-oriented systematic review.	Miller CJ; Adjognon OL; Brady JE; Dichter ME; Iverson KM	BACKGROUND: Intimate partner violence (IPV) is a population health problem affecting millions of women worldwide. Screening for IPV within healthcare settings can identify women who experience IPV and inform counseling, referrals, and interventions to improve their health outcomes. Unfortunately, many screening programs used to detect IPV have only been tested in research contexts featuring exter…	2021	Sep	Implement Res Pract	2				10.1177/26334895211039894	36712586	#22379	Miller 2021	Exclusion reason: Descriptive evaluation of implementation initiative rather than implementation process;
Integrative oncology in cancer care - implementation factors: mixed-methods systematic review.	Kwong MH; Ho L; Li ASC; Nilsen P; Ho FF; Zhong CCW; Chung VCH	BACKGROUND: Integrative oncology (IO) appears to be beneficial to patients with cancer, but its implementation remains a challenge. Guided by the Theoretical Domains Framework (TDF) and the Capability-Opportunity-Motivation-Behaviour (COM-B) model, this systematic review identified the barriers to and facilitators of IO implementation in conventional cancer care settings. METHODS: We searched eig…	2023	May	BMJ Support Palliat Care					10.1136/spcare-2022-004150	37173126	#22382	Kwong 2023	Exclusion reason: Full text not available;
Leveraging Implementation Science to Understand Factors Influencing Sustained Use of Mental Health Apps: a Narrative Review.	Connolly SL; Hogan TP; Shimada SL; Miller CJ	Mental health (MH) smartphone applications (apps), which can aid in self-management of conditions such as depression and anxiety, have demonstrated dramatic growth over the past decade. However, their effectiveness and potential for sustained use remain uncertain. This narrative review leverages implementation science theory to explore factors influencing MH app uptake. The review is guided by th…	2021		J Technol Behav Sci	6	2	184-196		10.1007/s41347-020-00165-4	32923580	#22384	Connolly 2021	Exclusion reason: Focus on specific implementation intervention rather than implementation process;
Exercise interventions for people diagnosed with cancer: a systematic review of implementation outcomes.	Czosnek L; Richards J; Zopf E; Cormie P; Rosenbaum S; Rankin NM	PURPOSE: Exercise is efficacious for people living after a cancer diagnosis. However, implementation of exercise interventions in real-world settings is challenging. Implementation outcomes are defined as 'the effects of deliberate and purposive actions to implement new treatments, practices, and services'. Measuring implementation outcomes is a practical way of evaluating implementation success.…	2021	May	BMC Cancer	21	1	643		10.1186/s12885-021-08196-7	34053445	#22397	Czosnek 2021	Exclusion reason: Focus on specific implementation intervention rather than implementation process;
A Conceptual Framework to Study the Implementation of Clinical Decision Support Systems (BEAR): Literature Review and Concept Mapping.	Camacho J; Zanoletti-Mannello M; Landis-Lewis Z; Kane-Gill SL; Boyce RD	BACKGROUND: The implementation of clinical decision support systems (CDSSs) as an intervention to foster clinical practice change is affected by many factors. Key factors include those associated with behavioral change and those associated with technology acceptance. However, the literature regarding these subjects is fragmented and originates from two traditionally separate disciplines: implemen…	2020	Aug	J Med Internet Res	22	8	e18388		10.2196/18388	32759098	#22467	Camacho 2020	Exclusion reason: Wrong study design;
Determinants for the use and de-implementation of low-value care in health care: a scoping review.	Augustsson H; Ingvarsson S; Nilsen P; von Thiele Schwarz U; Muli I; Dervish J; Hasson H	BACKGROUND: A considerable proportion of interventions provided to patients lack evidence of their effectiveness. This implies that patients may receive ineffective, unnecessary or even harmful care. However, despite some empirical studies in the field, there has been no synthesis of determinants impacting the use of low-value care (LVC) and the process of de-implementing LVC. AIM: The aim was to…	2021	Feb	Implement Sci Commun	2	1	13		10.1186/s43058-021-00110-3	33541443	#22472	Augustsson 2021	Exclusion reason: Wrong setting;
Barriers and Facilitators to Aerobic Exercise Implementation in Stroke Rehabilitation: A Scoping Review.	Moncion K; Biasin L; Jagroop D; Bayley M; Danells C; Mansfield A; Salbach NM; Inness E; Tang A	BACKGROUND AND PURPOSE: Aerobic exercise is a recommended part of stroke best practices; yet, access to aerobic exercise programs within stroke rehabilitation remains limited and inconsistent. The purpose of this scoping review was to describe the nature and extent of barriers and facilitators to aerobic exercise implementation with adults post-stroke as reported by health care professionals. MET…	2020	Jul	J Neurol Phys Ther	44	3	179-187		10.1097/NPT.0000000000000318	32516297	#22478	Moncion 2020	Exclusion reason: Implementation fidelity;
Reducing Postpartum Weight Retention: A Review of the Implementation Challenges of Postpartum Lifestyle Interventions.	Makama M; Skouteris H; Moran LJ; Lim S	Postpartum weight retention (PPWR) is a strong predictor of obesity in later life with long term health consequences in women. Suboptimal lifestyle behaviours (e.g., diet and physical activity) contribute to PPWR. Postpartum lifestyle interventions are known to be efficacious in reducing PPWR; however, there are challenges to their successful implementation. To inform implementation, this narrati…	2021	Apr	J Clin Med	10	9			10.3390/jcm10091891	33925502	#22484	Makama 2021	Exclusion reason: Wrong study design;
Implementation conditions for diet and physical activity interventions and policies: an umbrella review.	Horodyska K; Luszczynska A; Hayes CB; O'Shea MP; Langøien LJ; Roos G; van den Berg M; Hendriksen M; De Bourdeaudhuij I; Brug J	BACKGROUND: This umbrella review aimed at identifying evidence-based conditions important for successful implementation of interventions and policies promoting a healthy diet, physical activity (PA), and a reduction in sedentary behaviors (SB). In particular, we examined if the implementation conditions identified were intervention-specific or policy-specific. This study was undertaken as part of…	2015	Dec	BMC Public Health	15		1250		10.1186/s12889-015-2585-5	26678996	#22492	Horodyska 2015	Exclusion reason: Wrong study design;
Prospective application of theoretical implementation frameworks to improve health care in hospitals - a systematic review.	Barnden R; Snowdon DA; Lannin NA; Lynch E; Srikanth V; Andrew NE	BACKGROUND: Health Service implementation projects are often guided by theoretical implementation frameworks. Little is known about the effectiveness of these frameworks to facilitate change in processes of care and patient outcomes within the inpatient setting. The aim of this review was to assess the effectiveness of the application of theoretical implementation frameworks in inpatient healthca…	2023	Jun	BMC Health Serv Res	23	1	607		10.1186/s12913-023-09609-y	37296453	#22530	Barnden 2023	Exclusion reason: Focus on specific implementation intervention rather than implementation process;
Prioritisation processes for programme implementation and evaluation in public health: A scoping review.	Atwal S; Schmider J; Buchberger B; Boshnakova A; Cook R; White A; El Bcheraoui C	BACKGROUND: Programme evaluation is an essential and systematic activity for improving public health programmes through useful, feasible, ethical, and accurate methods. Finite budgets require prioritisation of which programmes can be funded, first, for implementation, and second, evaluation. While criteria for programme funding have been discussed in the literature, a similar discussion around cr…	2023		Front Public Health	11		1106163		10.3389/fpubh.2023.1106163	37050947	#22533	Atwal 2023	Exclusion reason: Descriptive evaluation of implementation initiative rather than implementation process;
Implementation of eHealth to Support Assessment and Decision-making for Residents With Dementia in Long-term Care: Systematic Review.	Gillam J; Davies N; Aworinde J; Yorganci E; Anderson JE; Evans C	BACKGROUND: As dementia progresses, symptoms and concerns increase, causing considerable distress for the person and their caregiver. The integration of care between care homes and health care services is vital to meet increasing care needs and maintain quality of life. However, care home access to high-quality health care is inequitable. eHealth can facilitate this by supporting remote specialis…	2022	Feb	J Med Internet Res	24	2	e29837		10.2196/29837	35113029	#22575	Gillam 2022	Exclusion reason: Focus on specific implementation intervention rather than implementation process;
Implementation of peer support in mental health services: A systematic review of the literature.	Mutschler C; Bellamy C; Davidson L; Lichtenstein S; Kidd S	Peer support within mental health services has a growing evidence base and aligns with current policies of recovery-oriented care. Despite these advantages, widespread implementation of peer support remains limited, likely due to various methodological and implementation issues. Researchers have noted the importance of utilizing an implementation framework to understand best practices for impleme…	2022	May	Psychol Serv	19	2	360-374		10.1037/ser0000531	33793284	#22580	Mutschler 2022	Exclusion reason: Implementation fidelity;
Implementation of interventions to maintain and promote the functional mobility of nursing home residents - a scoping review.	Quasdorf T; Manietta C; Rommerskirch-Manietta M; Braunwarth JI; Roßmann C; Roes M	BACKGROUND: To provide an overview of the available evidence on the implementation of direct and capacity-building interventions to promote and maintain the functional mobility of nursing home residents. METHODS: We conducted a scoping review following the methodological guidance for the conduct of scoping reviews as described by the Joanna Briggs Institute. We searched for studies in MEDLINE (vi…	2023	Sep	BMC Geriatr	23	1	600		10.1186/s12877-023-04213-5	37752436	#22588	Quasdorf 2023	Exclusion reason: Focus on specific implementation intervention rather than implementation process;
Pharmacogenomic testing to support prescribing in primary care: a structured review of implementation models.	Hayward J; McDermott J; Qureshi N; Newman W	The application of pharmacogenomics could meaningfully contribute toward medicines optimization within primary care. This review identified 13 studies describing eight implementation models utilizing a multi-gene pharmacogenomic panel within a primary care or community setting. These were small feasibility studies (n <200). They demonstrated importance and feasibility of pre-test counseling, the …	2021	Aug	Pharmacogenomics	22	12	761-776		10.2217/pgs-2021-0032	34467776	#22591	Hayward 2021	Exclusion reason: Descriptive evaluation of implementation initiative rather than implementation process;
Barriers and enablers to the implementation of Safewards and the alignment to the i-PARIHS framework - A qualitative systematic review.	Björkdahl A; Johansson U; Kjellin L; Pelto-Piri V	Inpatient mental healthcare settings should offer safe environments for patients to heal and recover and for staff to provide high-quality treatment and care. However, aggressive patient behaviour, unengaged staff approaches, and the use of restrictive practices are frequently reported. The Safewards model includes ten interventions that aim to prevent conflict and containment. The model has show…	2023	Sep	Int J Ment Health Nurs					10.1111/inm.13222	37705298	#22597	Björkdahl 2023	Exclusion reason: Focus on specific implementation intervention rather than implementation process;
The association between implementation and outcome of a complex care program for frail elderly people.	Ruikes FGH; van Gaal BGI; Oudshoorn L; Zuidema SU; Akkermans RP; Assendelft WJJ; Schers HJ; Koopmans RTCM	BACKGROUND: Over the last 20 years, the effectiveness of complex care programs aiming to prevent adverse outcomes in frail elderly people has been disappointing. Recently, we found no effectiveness of the CareWell primary care program. It is largely unknown to what extent incomplete implementation of these complex interventions influences their outcomes. OBJECTIVE: To examine the association betw…	2018	Jan	Fam Pract	35	1	47-52		10.1093/fampra/cmx065	28985296	#22665	RuikesFGH 2018	Exclusion reason: Focus on specific implementation intervention rather than implementation process;
The influence of intervention complexity on barriers and facilitators in the implementation of professional pharmacy services - A systematic review.	Moecker R; Terstegen T; Haefeli WE; Seidling HM	BACKGROUND: Community pharmacies increasingly offer professional pharmacy services, whose implementation is often influenced by facilitating or obstructive implementation factors. The occurrence and composition of implementation factors vary among different services with discrete characteristics and complexity of the intervention, making it difficult to foresee potential barriers in implementatio…	2021	Oct	Res Social Adm Pharm	17	10	1651-1662		10.1016/j.sapharm.2021.01.013	33579611	#22675	Moecker 2021	Exclusion reason: Implementation fidelity;
Models, frameworks and theories in the implementation of programs targeted to reduce formal coercion in mental health settings: a systematic review.	Lantta T; Duxbury J; Haines-Delmont A; Björkdahl A; Husum TL; Lickiewicz J; Douzenis A; Craig E; Goodall K; Bora C; Whyte R; Whittington R	INTRODUCTION: Implementation models, frameworks and theories (hereafter tools) provide researchers and clinicians with an approach to understand the processes and mechanisms for the successful implementation of healthcare innovations. Previous research in mental health settings has revealed, that the implementation of coercion reduction programs presents a number of challenges. However, there is …	2023		Front Psychiatry	14		1158145		10.3389/fpsyt.2023.1158145	37398581	#22680	Lantta 2023	Exclusion reason: Descriptive evaluation of implementation initiative rather than implementation process;
Implementation of fall prevention in residential care facilities: A systematic review of barriers and facilitators.	Vlaeyen E; Stas J; Leysens G; Van der Elst E; Janssens E; Dejaeger E; Dobbels F; Milisen K	OBJECTIVES: To identify the barriers and facilitators for fall prevention implementation in residential care facilities. DESIGN: Systematic review. Review registration number on PROSPERO: CRD42013004655. DATA SOURCES: Two independent reviewers systematically searched five databases (i.e. MEDLINE, EMBASE, CINAHL, PsycINFO, and Web of Science) and the reference lists of relevant articles. REVIEW ME…	2017	May	Int J Nurs Stud	70		110-121		10.1016/j.ijnurstu.2017.02.002	28242505	#22688	Vlaeyen 2017	Exclusion reason: Implementation fidelity;
A systematic review of the outcome data supporting the Healthy Living Pharmacy concept and lessons from its implementation.	Nazar ZJ; Nazar H; White S; Rutter P	BACKGROUND: The Healthy Living Pharmacy (HLP) project, launched in England, UK in 2009 was a novel approach of introducing public health services within community pharmacy to tackle local health inequalities. A national roll-out followed a reported successful pilot; subsequent local evaluations ensued. OBJECTIVES: To summarise reported outcomes and investigate contextual factors that indicate the…	2019		PLoS One	14	3	e0213607		10.1371/journal.pone.0213607	30861046	#22696	Nazar 2019	Exclusion reason: Implementation fidelity;
Implementation of Evidence-Based Psychotherapies for Posttraumatic Stress Disorder: A Systematic Review.	Ackland PE; Koffel EA; Goldsmith ES; Ullman K; Miller WA; Landsteiner A; Stroebel B; Hill J; Wilt TJ; Duan-Porter W	Guidelines strongly recommend trauma-focused therapies to treat posttraumatic stress disorder. Implementation of cognitive processing therapy (CPT) and prolonged exposure (PE) in Veterans Health Administration (VHA) and non-VHA settings began in 2006. We conducted a systematic review of implementation facilitators and challenges and strategies to address barriers. We searched MEDLINE, Embase, Psy…	2023	Sep	Adm Policy Ment Health	50	5	792-812		10.1007/s10488-023-01279-6	37326899	#22729	Ackland 2023	Exclusion reason: Focus on specific implementation intervention rather than implementation process;
Barriers, Facilitators and Interventions to Support Virtual Reality Implementation in Rehabilitation: A Scoping Review.	Glegg SMN; Levac DE	Virtual reality and active video games (VR/AVGs) are promising rehabilitation tools because of their potential to facilitate abundant, motivating, and feedback-rich practice. However, clinical adoption remains low despite a growing evidence base and the recent development of clinically accessible and rehabilitation-specific VR/AVG systems. Given clinicians' eagerness for resources to support VR/A…	2018	Nov	PM R	10	11	1237-1251.e1		10.1016/j.pmrj.2018.07.004	30503231	#22733	GleggSMN 2018	Exclusion reason: Focus on specific implementation intervention rather than implementation process; Martin Jorsal (2024-01-18 06:52:25)(Select): det tredje formål synes interessant, men bliver meget interventions-nært og ikke generelt for implementerings-forskning - derfor ekskluderet; Martin Jorsal (2024-01-18 06:48:49)(Select): Our objectives were to
1. present an overview of factors known to limit or support VR/AVG adoption for rehabilitation;
2. describe the KT strategies that have been recommended or
evaluated to address these factors and to report on their effectiveness	where possible; and
3. provide recommendations for technology development	research	and clinical implementation based on these findings.
; "
Bridging the Gap Between Research and Practice in Mental Health Service Settings: An Overview of Developments in Implementation Theory and Research.	Stirman SW; Gutner CA; Langdon K; Graham JR	Twenty years after Sobell's (1996) influential call to integrate advances in behavior therapy into clinical settings, significant progress has been made in implementation science. In this narrative review, we provide an overview of implementation research findings and highlight recent findings that can inform efforts to bridge the gap between research and practice in mental health service setting…	2016	Nov	Behav Ther	47	6	920-936		10.1016/j.beth.2015.12.001	27993341	#22734	Stirman 2016	Exclusion reason: Descriptive evaluation of implementation initiative rather than implementation process;
Implementation science in cancer prevention and control: a decade of grant funding by the National Cancer Institute and future directions.	Neta G; Sanchez MA; Chambers DA; Phillips SM; Leyva B; Cynkin L; Farrell MM; Heurtin-Roberts S; Vinson C	BACKGROUND: The National Cancer Institute (NCI) has supported implementation science for over a decade. We explore the application of implementation science across the cancer control continuum, including prevention, screening, treatment, and survivorship. METHODS: We reviewed funding trends of implementation science grants funded by the NCI between 2000 and 2012. We assessed study characteristics…	2015	Jan	Implement Sci	10		4		10.1186/s13012-014-0200-2	25567702	#22735	Neta 2015	Exclusion reason: Wrong study design;
Effectiveness of quality improvement collaboratives in UK surgical settings and barriers and facilitators influencing their implementation: a systematic review and evidence synthesis.	Atkins E; Birmpili P; Glidewell L; Li Q; Johal AS; Waton S; Boyle JR; Pherwani AD; Chetter I; Cromwell DA	BACKGROUND: High-quality surgical care is vital to deliver the excellent outcomes patients deserve following surgical treatment. Quality improvement collaboratives (QICs) are based on a multicentre model for improving healthcare. They are increasingly used but their effectiveness in the context of surgical services is unclear. This review assessed effectiveness of QICs in National Health Service …	2023	Apr	BMJ Open Qual	12	2			10.1136/bmjoq-2022-002241	37037588	#22736	Atkins 2023	Exclusion reason: Focus on specific implementation intervention rather than implementation process;
Unpacking Partnership, Engagement, and Collaboration Research to Inform Implementation Strategies Development: Theoretical Frameworks and Emerging Methodologies.	Huang KY; Kwon SC; Cheng S; Kamboukos D; Shelley D; Brotman LM; Kaplan SA; Olugbenga O; Hoagwood K	Background: Partnership, engagement, and collaboration (PEC) are critical factors in dissemination and implementation (D&I) research. Despite a growing recognition that incorporating PEC strategies in D&I research is likely to increase the relevance, feasibility, impacts, and of evidence-based interventions or practices (EBIs, EBPs), conceptual frameworks and methodologies to guide the developmen…	2018		Front Public Health	6		190		10.3389/fpubh.2018.00190	30050895	#22793	Huang 2018	Exclusion reason: Conceptual model, not implementation framework;
Dissemination and Implementation Strategies of Lower Extremity Preventive Training Programs in Youth: A Clinical Review.	DiStefano LJ; Frank BS; Root HJ; Padua DA	CONTEXT: Neuromuscular preventive training programs effectively reduce injury and improve performance in youth athletes. However, program effectiveness is directly linked to program compliance, fidelity, and dosage. Preventive training programs are not widely adopted by youth sport coaches. One way to promote widespread dissemination and compliance is to identify implementation strategies that in…	2017	Nov/Dec	Sports Health	9	6	524-531		10.1177/1941738117731732	28976815	#22809	DiStefano 2017	Exclusion reason: Focus on specific implementation intervention rather than implementation process;
Mapping implementation strategies of evidence-based interventions for three preselected phenomena in people with dementia-a scoping review.	Rommerskirch-Manietta M; Manietta C; Purwins D; Braunwarth JI; Quasdorf T; Roes M	BACKGROUND: Caring for people with dementia is complex, and there are various evidence-based interventions. However, a gap exists between the available interventions and how to implement them. The objectives of our review are to identify implementation strategies, implementation outcomes, and influencing factors for the implementation of evidence-based interventions that focus on three preselecte…	2023	Aug	Implement Sci Commun	4	1	104		10.1186/s43058-023-00486-4	37641142	#22814	Rommerskirch-Manietta 2023	Exclusion reason: Implementation fidelity;
Barriers and Facilitators to Implementation of Antibiotic Stewardship Programmes in Hospitals in Developed Countries: Insights From Transnational Studies.	Rzewuska M; Duncan EM; Francis JJ; Morris AM; Suh KN; Davey PG; Grimshaw JM; Ramsay CR	Objectives: To identify perceived influences on implementation of antibiotic stewardship programmes (ASPs) in hospitals, across healthcare systems, and to exemplify the use of a behavioral framework to conceptualize those influences. Methods: EMBASE and MEDLINE databases were searched from 01/2001 to 07/2017 and reference lists were screened for transnational studies that reported barriers and/or…	2020		Front Sociol	5		41		10.3389/fsoc.2020.00041	33869448	#22843	Rzewuska 2020	Exclusion reason: Descriptive evaluation of implementation initiative rather than implementation process;
Context, complexity and process in the implementation of evidence-based innovation: a realist informed review.	Dryden-Palmer KD; Parshuram CS; Berta WB	BACKGROUND: This review of scholarly work in health care knowledge translation advances understanding of implementation components that support the complete and timely integration of new knowledge. We adopt a realist approach to investigate what is known from the current literature about the impact of, and the potential relationships between, context, complexity and implementation process. METHOD…	2020	Feb	BMC Health Serv Res	20	1	81		10.1186/s12913-020-4935-y	32013977	#22845	Dryden-Palmer 2020	Exclusion reason: Conceptual model, not implementation framework;
Implementation determinants of physical activity interventions in primary health care settings using the TICD framework: a systematic review.	Silva CS; Godinho C; Encantado J; Rodrigues B; Carraça EV; Teixeira PJ; Silva MN	BACKGROUND: Translation into practice of effective physical activity interventions in primary care is difficult, due to a complex interaction of implementation determinants. We aimed to identify implementation barriers and facilitators of four primary care interventions: physical activity assessment, counselling, prescription, and referral. METHODS: A systematic review of qualitative, quantitativ…	2023	Oct	BMC Health Serv Res	23	1	1082		10.1186/s12913-023-09881-y	37821932	#22913	Silva 2023	Exclusion reason: Implementation fidelity;
Application of the Consolidated Framework for Implementation Research to Facilitate Violence Screening in HIV Care Settings: a Review of the Literature.	Sales JM; Anderson KM; Kokubun CW	PURPOSE OF REVIEW: This review summarizes the literature on violence screening practices within HIV care settings globally as well as identified salient multi-level barriers and facilitators for adopting and implementing violence screening within HIV care. We utilized the Consolidated Framework for Implementation Research (CFIR) to systematically identify multi-level factors related to violence s…	2021	Aug	Curr HIV/AIDS Rep	18	4	309-327		10.1007/s11904-021-00555-0	33866483	#22943	Sales 2021	Exclusion reason: Focus on specific implementation intervention rather than implementation process;
Facilitators and barriers of the implementation of point-of-care devices for cardiometabolic diseases: a scoping review.	Tenorio-Mucha J; Busta-Flores P; Lazo-Porras M; Vetter B; Safary E; Moran AE; Gupta R; Bernabé-Ortiz A	BACKGROUND: Point-of-care testing (POCT) devices may facilitate the delivery of rapid and timely results, providing a clinically important advantage in patient management. The challenges and constraints in the implementation process, considering different levels of actors have not been much explored. This scoping review aimed to assess literature pertaining to implementation facilitators and barr…	2023	Apr	BMC Health Serv Res	23	1	412		10.1186/s12913-023-09419-2	37118750	#23003	Tenorio-Mucha 2023	Exclusion reason: Implementation fidelity;
Universal Mindfulness Training in Schools for Adolescents: a Scoping Review and Conceptual Model of Moderators, Mediators, and Implementation Factors.	Tudor K; Maloney S; Raja A; Baer R; Blakemore SJ; Byford S; Crane C; Dalgleish T; De Wilde K; Ford T; Greenberg M; Hinze V; Lord L; Radley L; Opaleye ES; Taylor L; Ukoumunne OC; Viner R; Kuyken W; Montero-Marin J	There is evidence that universal school-based mindfulness training (SBMT) can have positive effects for young people. However, it is unknown who benefits most from such training, how training exerts effects, and how implementation impacts effects. This study aimed to provide an overview of the evidence on the mediators, moderators, and implementation factors of SBMT, and propose a conceptual mode…	2022	Aug	Prev Sci	23	6	934-953		10.1007/s11121-022-01361-9	35267177	#23011	Tudor 2022	Exclusion reason: Focus on specific implementation intervention rather than implementation process;
Improving Implementation of eMental Health for Mood Disorders in Routine Practice: Systematic Review of Barriers and Facilitating Factors.	Vis C; Mol M; Kleiboer A; Bührmann L; Finch T; Smit J; Riper H	BACKGROUND: Electronic mental health interventions (eMental health or eMH) can be used to increase accessibility of mental health services for mood disorders, with indications of comparable clinical outcomes as face-to-face psychotherapy. However, the actual use of eMH in routine mental health care lags behind expectations. Identifying the factors that might promote or inhibit implementation of e…	2018	Mar	JMIR Ment Health	5	1	e20		10.2196/mental.9769	29549072	#23014	Vis 2018	Exclusion reason: Implementation fidelity;
The design, implementation, and effectiveness of intervention strategies aimed at improving genetic referral practices: a systematic review of the literature.	Morrow A; Chan P; Tucker KM; Taylor N	PURPOSE: Despite rapid advancements in genetics and genomics, referral practices remain suboptimal. This systematic review assesses the extent to which approaches from implementation science have been applied to address suboptimal genetic referral practices. METHODS: A search of MEDLINE, EMBASE, and PsycINFO generated 7,794 articles, of which 28 were included. Lay barriers were mapped to the Theo…	2021	Dec	Genet Med	23	12	2239-2249		10.1038/s41436-021-01272-0	34426665	#23021	Morrow 2021	Exclusion reason: Descriptive evaluation of implementation initiative rather than implementation process;
Implementation and efficacy of knowledge translation frameworks in family focused nursing care: A scoping review.	Østergaard B; Eggenberger S; Sheppard-Lemoine D; Mulcaster A; Mahrer-Imhof R	AIM: To provide an overview of the characteristics, variety and outcomes of knowledge translation (KT) strategies used in nursing care involving adult patients and their family members. BACKGROUND: The gap in providing family nursing practice could be due to a lack of explicit KT frameworks and understanding of ways to translate evidence-based knowledge into clinical practice. DESIGN: A scoping r…	2023	Oct	J Clin Nurs	32	19-20	7086-7100		10.1111/jocn.16848	37574923	#23023	Østergaard 2023	Exclusion reason: Implementation fidelity;
Facilitators and Barriers to Implementation and Sustainability of Nutrition and Physical Activity Interventions in Early Childcare Settings: a Systematic Review.	Asada Y; Lin S; Siegel L; Kong A	A stronger understanding of the factors influencing implementation of interventions in community-based early childcare settings is needed. The purpose of this systematic review was to synthesize existing research on facilitators and barriers to implementation and sustainability of nutrition and physical activity interventions in early childcare settings targeting 2-5-year-old children, including …	2023	Jan	Prev Sci	24	1	64-83		10.1007/s11121-022-01436-7	36198924	#23055	Asada 2023	Exclusion reason: Focus on specific implementation intervention rather than implementation process;
Implementation strategies to increase smoking cessation treatment provision in primary care: a systematic review of observational studies.	Tildy BE; McNeill A; Perman-Howe PR; Brose LS	BACKGROUND: Internationally, there is an 'evidence-practice gap' in the rate healthcare professionals assess tobacco use and offer cessation support in clinical practice, including primary care. Evidence is needed for implementation strategies enacted in the 'real-world'. AIM: To identify implementation strategies aiming to increase smoking cessation treatment provision in primary care, their eff…	2023	Jan	BMC Prim Care	24	1	32		10.1186/s12875-023-01981-2	36698052	#23056	Tildy 2023	Exclusion reason: Descriptive evaluation of implementation initiative rather than implementation process; Martin Jorsal (2024-01-24 18:43:00)(Included): er der tilstrækkelig how-to?;
An evidence-base for the implementation of hospital-based palliative care programs in routine cancer practice: A systematic review.	Rizvi F; Wilding HE; Rankin NM; Le Gautier R; Gurren L; Sundararajan V; Bellingham K; Chua J; Crawford GB; Nowak AK; Le B; Mitchell G; McLachlan SA; Sousa TV; Hudson R; IJzerman M; Collins A; Philip J	BACKGROUND: Despite global support, there remain gaps in the integration of early palliative care into cancer care. The methods of implementation whereby evidence of benefits of palliative care is translated into practice deserve attention. AIM: To identify implementation frameworks utilised in integrated palliative care in hospital-based oncology services and to describe the associated enablers …	2023	Oct	Palliat Med	37	9	1326-1344		10.1177/02692163231186177	37421156	#23135	Rizvi 2023	Exclusion reason: Implementation fidelity;
Facilitators and Barriers to Implementation of Lung Cancer Screening: A Framework-Driven Systematic Review.	Sedani AE; Davis OC; Clifton SC; Campbell JE; Chou AF	BACKGROUND: The purpose of this study is to undertake a comprehensive systematic review to describe multilevel factors (barriers and facilitators) that may influence the implementation of low-dose chest computed tomography for lung cancer screening in the United States. METHODS: Systematic literature searches were performed using 6 online databases and citation indexes for peer-reviewed studies, …	2022	Nov	J Natl Cancer Inst	114	11	1449-1467		10.1093/jnci/djac154	35993616	#23147	Sedani 2022	Exclusion reason: Focus on specific implementation intervention rather than implementation process;
The current use of telehealth in ALS care and the barriers to and facilitators of implementation: a systematic review.	Helleman J; Kruitwagen ET; van den Berg LH; Visser-Meily JMA; Beelen A	Objective: We aimed to provide an overview of telehealth used in the care for patients with amyotrophic lateral sclerosis (ALS), and identify the barriers to and facilitators of its implementation. Methods: We searched Pubmed and Embase to identify relevant articles. Full-text articles with original research reporting on the use of telehealth in ALS care, were included. Data were synthesized usin…	2020	May	Amyotroph Lateral Scler Frontotemporal Degener	21	3-4	167-182		10.1080/21678421.2019.1706581	31878794	#23152	Helleman 2020	Exclusion reason: Implementation fidelity;
Factors affecting implementation of digital health interventions for people with psychosis or bipolar disorder, and their family and friends: a systematic review.	Aref-Adib G; McCloud T; Ross J; O'Hanlon P; Appleton V; Rowe S; Murray E; Johnson S; Lobban F	Digital health interventions present an important opportunity to improve health care for people with psychosis or bipolar disorder, but despite their potential, integrating and implementing them into clinical settings has been difficult worldwide. This Review aims to identify factors affecting implementation of digital health interventions for people affected by psychosis or bipolar disorder. We …	2019	Mar	Lancet Psychiatry	6	3	257-266		10.1016/S2215-0366(18)30302-X	30522979	#23171	Aref-Adib 2019	Exclusion reason: Focus on specific implementation intervention rather than implementation process;
Optimising implementation of telehealth in oncology: A systematic review examining barriers and enablers using the RE-AIM planning and evaluation framework.	Bu S; Smith A'; Janssen A; Donnelly C; Dadich A; Mackenzie LJ; Smith AL; Young AL; Wu VS; Smith SJ; Sansom-Daly UM	Telehealth facilitates access to cancer care for patients unable to attend in-person consultations, as in COVID-19. This systematic review used the reach, effectiveness, adoption, implementation, and maintenance (RE-AIM) framework to evaluate telehealth implementation and examine enablers and barriers to optimal implementation in oncology. MEDLINE, PubMed, CINAHL, and the Cochrane Database of Sys…	2022	Dec	Crit Rev Oncol Hematol	180		103869		10.1016/j.critrevonc.2022.103869	36356701	#23228	Bu 2022	Exclusion reason: Focus on specific implementation intervention rather than implementation process;
The effectiveness of quality improvement collaboratives in improving stroke care and the facilitators and barriers to their implementation: a systematic review.	Lowther HJ; Harrison J; Hill JE; Gaskins NJ; Lazo KC; Clegg AJ; Connell LA; Garrett H; Gibson JME; Lightbody CE; Watkins CL	BACKGROUND: To successfully reduce the negative impacts of stroke, high-quality health and care practices are needed across the entire stroke care pathway. These practices are not always shared across organisations. Quality improvement collaboratives (QICs) offer a unique opportunity for key stakeholders from different organisations to share, learn and 'take home' best practice examples, to suppo…	2021	Nov	Implement Sci	16	1	95		10.1186/s13012-021-01162-8	34732211	#23235	Lowther 2021	Exclusion reason: Implementation fidelity;
A scoping review of equity-focused implementation theories, models and frameworks in healthcare and their application in addressing ethnicity-related health inequities.	Gustafson P; Abdul Aziz Y; Lambert M; Bartholomew K; Rankin N; Fusheini A; Brown R; Carswell P; Ratima M; Priest P; Crengle S	BACKGROUND: Inequities in implementation contribute to the unequal benefit of health interventions between groups of people with differing levels of advantage in society. Implementation science theories, models and frameworks (TMFs) provide a theoretical basis for understanding the multi-level factors that influence implementation outcomes and are used to guide implementation processes. This stud…	2023	Oct	Implement Sci	18	1	51		10.1186/s13012-023-01304-0	37845686	#23247	Gustafson 2023	Exclusion reason: Descriptive evaluation of implementation initiative rather than implementation process;
Combined use of the Consolidated Framework for Implementation Research (CFIR) and the Theoretical Domains Framework (TDF): a systematic review.	Birken SA; Powell BJ; Presseau J; Kirk MA; Lorencatto F; Gould NJ; Shea CM; Weiner BJ; Francis JJ; Yu Y; Haines E; Damschroder LJ	BACKGROUND: Over 60 implementation frameworks exist. Using multiple frameworks may help researchers to address multiple study purposes, levels, and degrees of theoretical heritage and operationalizability; however, using multiple frameworks may result in unnecessary complexity and redundancy if doing so does not address study needs. The Consolidated Framework for Implementation Research (CFIR) an…	2017	Jan	Implement Sci	12	1	2		10.1186/s13012-016-0534-z	28057049	#23256	Birken 2017	Exclusion reason: Descriptive evaluation of implementation initiative rather than implementation process;
A Review of Studies on the System-Wide Implementation of Evidence-Based Psychotherapies for Posttraumatic Stress Disorder in the Veterans Health Administration.	Rosen CS; Matthieu MM; Wiltsey Stirman S; Cook JM; Landes S; Bernardy NC; Chard KM; Crowley J; Eftekhari A; Finley EP; Hamblen JL; Harik JM; Kehle-Forbes SM; Meis LA; Osei-Bonsu PE; Rodriguez AL; Ruggiero KJ; Ruzek JI; Smith BN; Trent L; Watts BV	Since 2006, the Veterans Health Administration (VHA) has instituted policy changes and training programs to support system-wide implementation of two evidence-based psychotherapies (EBPs) for posttraumatic stress disorder (PTSD). To assess lessons learned from this unprecedented effort, we used PubMed and the PILOTS databases and networking with researchers to identify 32 reports on contextual in…	2016	Nov	Adm Policy Ment Health	43	6	957-977		10.1007/s10488-016-0755-0	27474040	#23258	Rosen 2016	Exclusion reason: Focus on specific implementation intervention rather than implementation process;
Evaluating Barriers and Facilitators to the Uptake of mHealth Apps in Cancer Care Using the Consolidated Framework for Implementation Research: Scoping Literature Review.	Ardito V; Golubev G; Ciani O; Tarricone R	BACKGROUND: Mobile health (mHealth) solutions have proven to be effective in a wide range of patient outcomes and have proliferated over time. However, a persistent challenge of digital health technologies, including mHealth, is that they are characterized by early dropouts in clinical practice and struggle to be used outside experimental settings or on larger scales. OBJECTIVE: This study aimed …	2023	Mar	JMIR Cancer	9		e42092		10.2196/42092	36995750	#23262	Ardito 2023	Exclusion reason: Focus on specific implementation intervention rather than implementation process;
A realist review of the effective implementation of the ICU Liberation Bundle in the paediatric intensive care unit setting.	Dodds E; Kudchadkar SR; Choong K; Manning JC	OBJECTIVE: The objective of this study was to produce an evidence base of what works, for whom, and in what context when implementing the ICU Liberation Bundle into the paediatric intensive care unit (PICU). REVIEW METHOD USED: This is a realist review (a review that considers what works, for whom, and in what context) of contemporary international literature. DATA SOURCES: Data were collected vi…	2023	Sep	Aust Crit Care	36	5	837-846		10.1016/j.aucc.2022.11.007	36581506	#23263	Dodds 2023	Exclusion reason: Focus on specific implementation intervention rather than implementation process;
Bridging the research to practice gap: a systematic scoping review of implementation of interventions for cancer-related fatigue management.	Agbejule OA; Hart NH; Ekberg S; Koczwara B; Ladwa R; Simonsen C; Pinkham EP; Chan RJ	BACKGROUND: Cancer-related fatigue (CRF) is one of the most common and distressing symptoms in people with cancer. Although efficacy of interventions for CRF have been extensively investigated, less has been done to ensure successful translation into routine clinical practice. The aim of this systematic scoping review was to synthesise knowledge surrounding the implementation of CRF interventions…	2021	Jul	BMC Cancer	21	1	809		10.1186/s12885-021-08394-3	34261438	#23266	Agbejule 2021	Exclusion reason: Descriptive evaluation of implementation initiative rather than implementation process;
Barriers and facilitators to implementation of non-medical independent prescribing in primary care in the UK: a qualitative systematic review.	Edwards J; Coward M; Carey N	OBJECTIVES: To support workforce deficits and rising demand for medicines, independent prescribing (IP) by nurses, pharmacists and allied health professionals is a key component of workforce transformation in UK healthcare. This systematic review of qualitative research studies used a thematic synthesis approach to explore stakeholders' views on IP in primary care and identify barriers and facili…	2022	Jun	BMJ Open	12	6	e052227		10.1136/bmjopen-2021-052227	35676011	#23329	Edwards 2022	Exclusion reason: Focus on specific implementation intervention rather than implementation process;
Barriers and facilitators to the implementation of physical activity policies in schools: A systematic review.	Nathan N; Elton B; Babic M; McCarthy N; Sutherland R; Presseau J; Seward K; Hodder R; Booth D; Yoong SL; Wolfenden L	Research consistently indicates that schools fail to implement mandatory physical activity policies. This review aimed to describe factors (barriers and facilitators) that may influence the implementation of school physical activity policies which specify the time or intensity that physical activity should be implemented and to map these factors to a theoretical framework. A systematic search was…	2018	Feb	Prev Med	107		45-53		10.1016/j.ypmed.2017.11.012	29155228	#23350	Nathan 2018	Exclusion reason: Implementation fidelity;
Barriers and facilitators to the implementation of social robots for older adults and people with dementia: a scoping review.	Koh WQ; Felding SA; Budak KB; Toomey E; Casey D	BACKGROUND: Psychosocial issues, such as social isolation and loneliness among older adults and people with dementia, continue to pose challenges with a rapidly aging population worldwide. Social robots are a rapidly emerging field of technology, developed to help address the psychosocial needs of this population. Although studies have reported positive findings regarding their psychosocial benef…	2021	Jun	BMC Geriatr	21	1	351		10.1186/s12877-021-02277-9	34107876	#23363	Koh 2021	Exclusion reason: Implementation fidelity;
Current published evidence on barriers and proposed strategies for genetic testing implementation in health care settings: A scoping review.	Fahim SM; Alexander CSW; Qian J; Ngorsuraches S; Hohmann NS; Lloyd KB; Reagan A; Hart L; McCormick N; Westrick SC	BACKGROUND: The slow uptake of genetic testing in routine clinical practice warrants the attention of researchers and practitioners to find effective strategies to facilitate implementation. OBJECTIVES: This study aimed to identify the barriers to and strategies for pharmacogenetic testing implementation in a health care setting from published literature. METHODS: A scoping review was conducted i…	2023	Jul-Aug	J Am Pharm Assoc (2003)	63	4	998-1016		10.1016/j.japh.2023.04.022	37119989	#23364	Fahim 2023	Exclusion reason: Focus on specific implementation intervention rather than implementation process;
Community-Based Exercise Programs for Cancer Survivors: A Scoping Review of Program Characteristics Using the Consolidated Framework for Implementation Research.	Neil-Sztramko SE; Smith-Turchyn J; Fong A; Kauffeldt K; Tomasone JR	OBJECTIVE: To describe the characteristics of exercise programs for survivors of cancer conducted outside of a research laboratory (ie, home-based or community-based settings). DATA SOURCES: A systematic search of published literature was conducted using Medline, Pubmed, Cumulative Index of Nursing and Allied Health Literature, PsycINFO, SPORTdiscus, and Embase from 1980 to January 2021. Where co…	2022	Mar	Arch Phys Med Rehabil	103	3	542-558.e10		10.1016/j.apmr.2021.06.026	34375631	#23365	Neil-Sztramko 2022	Exclusion reason: Implementation fidelity;
Factors Influencing the Implementation of Patient Navigation Programs for Adults with Complex Needs: A Scoping Review of the Literature.	Kokorelias KM; Shiers-Hanley JE; Rios J; Knoepfli A; Hitzig SL	Patient navigation is a model of care that aims to improve access to care by reducing the complexity of navigating health, education, and social services across the continuum of care and care settings. Little is known about the processes that facilitate or impede the implementation of patient navigation programs (PNPs). We conducted a scoping review to identify and summarize the current state of …	2021		Health Serv Insights	14		11786329211033267		10.1177/11786329211033267	34349519	#23367	Kokorelias 2021	Exclusion reason: Implementation fidelity;
A systematic review of reach, adoption, implementation and maintenance of Internet-based interventions to prevent eating disorders in adults.	Nacke B; Zeiler M; Kuso S; Klesges LM; Jacobi C; Waldherr K	BACKGROUND: There is a growing body of research and evidence for the efficacy of Internet-based eating disorder (ED) prevention interventions for adults. However, much less is known about the reach, adoption, implementation and maintenance of these interventions. The RE-AIM (reach, efficacy/effectiveness, adoption, implementation, maintenance) model provides a framework to systematically assess t…	2021	Jul	Eur J Public Health	31	31 Suppl 1	i29-i37		10.1093/eurpub/ckab044	34240154	#23371	Nacke 2021	Exclusion reason: Descriptive evaluation of implementation initiative rather than implementation process;
The implementation of prioritization exercises in the development and update of health practice guidelines: A scoping review.	El-Harakeh A; Lotfi T; Ahmad A; Morsi RZ; Fadlallah R; Bou-Karroum L; Akl EA	BACKGROUND: The development of trustworthy guidelines requires substantial investment of resources and time. This highlights the need to prioritize topics for guideline development and update. OBJECTIVE: To systematically identify and describe prioritization exercises that have been conducted for the purpose of the de novo development, update or adaptation of health practice guidelines. METHODS: …	2020		PLoS One	15	3	e0229249		10.1371/journal.pone.0229249	32196520	#23428	El-Harakeh 2020	Exclusion reason: Focus on specific implementation intervention rather than implementation process;
Patient-related barriers and enablers to the implementation of high-value physiotherapy for chronic pain: a systematic review.	Dickson C; de Zoete RMJ; Berryman C; Weinstein P; Chen KK; Rothmore P	OBJECTIVE: To identify, and synthesize patient-related barriers and/or enablers to the implementation of high-value physiotherapy (HVP) for chronic pain. Further, to review what patient-related interventions have been used to facilitate the implementation of HVP for chronic pain, and their efficacy. METHODS: We systematically searched APA PsycInfo, Embase, CINAHL, Medline, Scopus, and PEDro datab…	2023	Sep	Pain Med					10.1093/pm/pnad134	37769242	#23448	Dickson 2023	Exclusion reason: Focus on specific implementation intervention rather than implementation process;
Implementation of Healthy Eating Interventions in Center-Based Childcare: The Selection, Application, and Reporting of Theories, Models, and Frameworks.	Lima do Vale MR; Farmer A; Ball GDC; Gokiert R; Maximova K; Thorlakson J	PURPOSE: To explore the selection, use, and reporting of theories, models, and frameworks (TMFs) in implementation studies that promoted healthy eating in center-based childcare. DATA SOURCE: We searched 11 databases for articles published between January 1990 and October 2018. We also conducted a hand search of studies and consulted subject matter experts. STUDY INCLUSION AND EXCLUSION CRITERIA:…	2020	May	Am J Health Promot	34	4	402-417		10.1177/0890117119895951	31983219	#23455	LimadoVale 2020	Exclusion reason: Descriptive evaluation of implementation initiative rather than implementation process;
Healthcare stakeholders' perceptions and experiences of factors affecting the implementation of critical care telemedicine (CCT): qualitative evidence synthesis.	Xyrichis A; Iliopoulou K; Mackintosh NJ; Bench S; Terblanche M; Philippou J; Sandall J	BACKGROUND: Critical care telemedicine (CCT) has long been advocated for enabling access to scarce critical care expertise in geographically-distant areas. Additional advantages of CCT include the potential for reduced variability in treatment and care through clinical decision support enabled by the analysis of large data sets and the use of predictive tools. Evidence points to health systems in…	2021	Feb	Cochrane Database Syst Rev	2	2	CD012876		10.1002/14651858.CD012876.pub2	33599282	#23464	Xyrichis 2021	Exclusion reason: Focus on specific implementation intervention rather than implementation process;
Determinants of regulatory compliance in health and social care services: A systematic review using the Consolidated Framework for Implementation Research.	Dunbar P; Keyes LM; Browne JP	BACKGROUND: The delivery of high quality care is a fundamental goal for health systems worldwide. One policy tool to ensure quality is the regulation of services by an independent public authority. This systematic review seeks to identify determinants of compliance with such regulation in health and social care services. METHODS: Searches were carried out on five electronic databases and grey lit…	2023		PLoS One	18	4	e0278007		10.1371/journal.pone.0278007	37053186	#23466	Dunbar 2023	Exclusion reason: Wrong setting;
Implementation strategies to support fall prevention interventions in long-term care facilities for older persons: a systematic review.	Albasha N; Ahern L; O'Mahony L; McCullagh R; Cornally N; McHugh S; Timmons S	BACKGROUND: Falls are common among older people in long-term care facilities (LTCFs). Falls cause considerable morbidity, mortality and reduced quality of life. Of numerous interventional studies of fall prevention interventions in LTCFs, some reduced falls. However, there are challenges to implementing these interventions in real-world (non-trial) clinical practice, and the implementation techni…	2023	Jan	BMC Geriatr	23	1	47		10.1186/s12877-023-03738-z	36698065	#23472	Albasha 2023	Exclusion reason: Focus on specific implementation intervention rather than implementation process;
Implementing Patient-Reported Outcome Measures in Outpatient Rehabilitation Settings: A Systematic Review of Facilitators and Barriers Using the Consolidated Framework for Implementation Research.	Briggs MS; Rethman KK; Crookes J; Cheek F; Pottkotter K; McGrath S; DeWitt J; Harmon-Matthews LE; Quatman-Yates CC	OBJECTIVE: This systematic review examines the facilitators and barriers to the use of patient-reported outcome measures (PROMs) in outpatient rehabilitation settings and provides strategies to improve care to maximize patient outcomes. DATA SOURCES: Eleven databases were systematically searched from November 2018 to May 2019. STUDY SELECTION: Two reviewers independently assessed articles based o…	2020	Oct	Arch Phys Med Rehabil	101	10	1796-1812		10.1016/j.apmr.2020.04.007	32416149	#23520	Briggs 2020	Exclusion reason: Focus on specific implementation intervention rather than implementation process;
Barriers and facilitators on the implementation of physical activity in Primary Health Care: A systematic review.	Wolker Manta S; Fabrício Sandreschi P; Christofoletti Dos Santos M; Maria Konrad L; Miranda Tassitano R; Rosane Bertoldo Benedetti T	Barriers and facilitators influence the implementation of physical activity (PA) in Primary Health Care (PHC). This study aimed to analyze the scientific evidence on barriers and facilitators perceived by stakeholders on the implementation of PA in PHC.The search databases consisted of Web of Science, Medline, Scopus, and Lilacs. Two independent researchers reviewed the eligibility criteria and e…	2022	Aug	Prev Med Rep	28		101875		10.1016/j.pmedr.2022.101875	35813399	#23527	WolkerManta 2022	Exclusion reason: Implementation fidelity;
Evaluating reach, adoption, implementation and maintenance of Internet-based interventions to prevent eating disorders in adolescents: a systematic review.	Zeiler M; Kuso S; Nacke B; Klesges LM; Waldherr K	BACKGROUND: Past research has yielded promising results on the effectiveness of Internet-based interventions to prevent eating disorders (EDs) in adolescents, but further information is needed to evaluate the public health impact of their large-scale dissemination. This article used an established framework to systematically review the extent to which indicators of the reach, effectiveness, adopt…	2020	Feb	Eur J Public Health	30	1	179-188		10.1093/eurpub/ckz130	31410447	#23539	Zeiler 2020	Exclusion reason: Focus on specific implementation intervention rather than implementation process;
Factors that influence the implementation of dietary guidelines regarding food provision in centre based childcare services: A systematic review.	Seward K; Finch M; Yoong SL; Wyse R; Jones J; Grady A; Wiggers J; Nathan N; Conte K; Wolfenden L	Children attending centre based childcare services consume as much as two thirds of their daily dietary requirements while in care. However, such services often fail to provide foods that are consistent with guideline recommendations. Developing strategies to improve childcare service adherence to menu dietary guidelines requires a comprehensive understanding of factors that may impede or promote…	2017	Dec	Prev Med	105		197-205		10.1016/j.ypmed.2017.09.024	28965755	#23540	Seward 2017	Exclusion reason: Focus on specific implementation intervention rather than implementation process;
Factors Impacting on Development and Implementation of Training Programs for Health Professionals to Deliver Brief Interventions, with a Focus on Programs Developed for Indigenous Clients: A Literature Review.	Sebastian S; Thomas DP; Brimblecombe J; Majoni V; Cunningham FC	This paper reviews the literature on evaluations of brief intervention training programs for health professionals which address one or more lifestyle factors of chronic disease to identify factors impacting on development and implementation of programs. A search was conducted of the literature evaluating brief intervention training programs from 2000-2019 in the databases: Medline, CINAHL, Psychi…	2020	Feb	Int J Environ Res Public Health	17	3			10.3390/ijerph17031094	32050440	#23552	Sebastian 2020	Exclusion reason: Focus on specific implementation intervention rather than implementation process;
Barriers and Facilitators to Supportive Care Implementation in Advanced Disease Prostate Cancer Survivors: A Theory-Informed Scoping Review.	Calvo-Schimmel A; Newman SD; Sterba KR; Miaskowski C; Qanungo S	BACKGROUND: Individualized supportive care is recommended to manage the debilitating effects of advanced prostate cancer and its treatments. Yet, the implementation of supportive care in practice remains inconsistent. OBJECTIVE: The aim of this study was to synthesize the barriers and facilitators to implementing supportive care interventions after identifying supportive care interventions for ad…	2022	Sep-Oct	Cancer Nurs	45	5	E782-E800		10.1097/NCC.0000000000001051	35025769	#23618	Calvo-Schimmel 2022	Exclusion reason: Focus on specific implementation intervention rather than implementation process;
Evaluating the Implementation of Injury Prevention Strategies in Rugby Union and League: A Systematic Review using the RE-AIM Framework.	Barden C; Bekker S; Brown JC; Stokes KA; McKay CD	Rugby (union and league) has come under intense scrutiny due to its injury risk. Various interventions have been introduced to protect players from injury, with many deemed efficacious and advocated for use across various worldwide contexts. However, their implementation is less clear. The objective of this systematic review was to determine whether injury prevention interventions in rugby have e…	2021	Feb	Int J Sports Med	42	2	112-121		10.1055/a-1212-0649	32722829	#23696	Barden 2021	Exclusion reason: Focus on specific implementation intervention rather than implementation process;
Theories, models, and frameworks for de-implementation of low-value care: A scoping review of the literature.	Nilsen P; Ingvarsson S; Hasson H; von Thiele Schwarz U; Augustsson H	BACKGROUND: The aim of this scoping review was to identify theories, models, and frameworks for understanding the processes and determinants of de-implementing low-value care (LVC). We investigated theories, models, and frameworks developed specifically for de-implementation of LVC (conceptual studies) and those that were originally developed for implementation of evidence-based practices but wer…	2020	Jan-Dec	Implement Res Pract	1		2633489520953762		10.1177/2633489520953762	37089121	#23704	Nilsen 2020	Exclusion reason: Wrong setting;	Discussion
Interventions to Increase Colorectal Cancer Screening Uptake in Primary Care: A Systematic Review.	Adhikari K; Manalili K; Law J; Bischoff M; Teare GF	OBJECTIVE: We systematically reviewed and summarized previous studies that examined facilitators and barriers to implementing interventions to increase CRCS uptake in primary care practice. METHODS: We searched PubMed, Medline (EBSCO), and CINAHL databases, from the inception of these databases to April 2020. The search strategy combined a set of terms related to facilitators/barriers, interventi…	2022	Jul-Aug	J Am Board Fam Med	35	4	840-858		10.3122/jabfm.2022.04.210399	35896448	#23715	Adhikari 2022	Exclusion reason: Focus on specific implementation intervention rather than implementation process;
Barriers and facilitators to the implementation of nurse's role in primary care settings: an integrative review.	Busca E; Savatteri A; Calafato TL; Mazzoleni B; Barisone M; Dal Molin A	BACKGROUND: The rapid evolution of the epidemiological picture and the recent SARS-COV-2 pandemic has expressed the vulnerabilities of health systems and focuses attention on the population's needs. The nurse's figure in the care teams is universally identified; however, the implementation of the role within some care settings turns out to be complex and challenging. This integrative review aims …	2021	Sep	BMC Nurs	20	1	171		10.1186/s12912-021-00696-y	34530813	#23743	Busca 2021	Exclusion reason: Focus on specific implementation intervention rather than implementation process;
Frameworks for Implementation, Uptake, and Use of Cardiometabolic Disease-Related Digital Health Interventions in Ethnic Minority Populations: Scoping Review.	Ramasawmy M; Poole L; Thorlu-Bangura Z; Chauhan A; Murali M; Jagpal P; Bijral M; Prashar J; G-Medhin A; Murray E; Stevenson F; Blandford A; Potts HWW; Khunti K; Hanif W; Gill P; Sajid M; Patel K; Sood H; Bhala N; Modha S; Mistry M; Patel V; Ali SN; Ala A; Banerjee A	BACKGROUND: Digital health interventions have become increasingly common across health care, both before and during the COVID-19 pandemic. Health inequalities, particularly with respect to ethnicity, may not be considered in frameworks that address the implementation of digital health interventions. We considered frameworks to include any models, theories, or taxonomies that describe or predict i…	2022	Aug	JMIR Cardio	6	2	e37360		10.2196/37360	35969455	#23767	Ramasawmy 2022	Exclusion reason: Focus on specific implementation intervention rather than implementation process;
Implementation factors influencing the sustained provision of tele-audiology services: insights from a combined methodology of scoping review and qualitative semistructured interviews.	Ramkumar V; Shankar V; Kumar S	OBJECTIVES: The objectives of the current study were to (a) identify long-term tele-audiology services reported to be implemented beyond the research phase and determine whether they are sustained, (b) map the implementation process to Standards for Reporting Implementation Studies guidelines and (c) map the factors that influenced its sustainability to the Implementation Outcomes Framework (IOF)…	2023	Oct	BMJ Open	13	10	e075430		10.1136/bmjopen-2023-075430	37875289	#23784	Ramkumar 2023	Exclusion reason: Focus on specific implementation intervention rather than implementation process;
Is Theory Guiding Our Work? A Scoping Review on the Use of Implementation Theories, Frameworks, and Models to Bring Community Health Workers into Health Care Settings.	Allen CG; Barbero C; Shantharam S; Moeti R	Community health workers (CHWs) are becoming a well-recognized workforce to help reduce health disparities and improve health equity. Although evidence demonstrates the value of engaging CHWs in health care teams, there is a need to describe best practices for integrating CHWs into US health care settings. The use of existing health promotion and implementation theories could guide the research a…	2019	Nov/Dec	J Public Health Manag Pract	25	6	571-580		10.1097/PHH.0000000000000846	30180116	#23861	Allen 2019	Exclusion reason: Descriptive evaluation of implementation initiative rather than implementation process;
Mapping the implementation of pharmacogenomic testing in community pharmacies 2003-2021 using the Theoretical Domains Framework: A scoping review.	Aref HAT; Makowsky MJ; Kung JY; Guirguis LM	BACKGROUND: Pharmacogenetic (PGx) testing is an evidence-based approach to finding effective medication therapies. While community pharmacists are ideally situated to provide PGx testing, the extent of its implementation is limited within community pharmacies. OBJECTIVE: This study aimed to explore trends in the international peer-reviewed primary literature on community pharmacists' implementati…	2023	Mar-Apr	J Am Pharm Assoc (2003)	63	2	459-476.e6		10.1016/j.japh.2022.09.019	36371398	#23914	ArefHAT 2023	Exclusion reason: Focus on specific implementation intervention rather than implementation process;
The implementation of musculoskeletal injury-prevention exercise programmes in team ball sports: a systematic review employing the RE-AIM framework.	O'Brien J; Finch CF	BACKGROUND: Team ball sports such as soccer, basketball and volleyball have high participation levels worldwide. Musculoskeletal injuries are common in team ball sports and are associated with significant treatment costs, participation loss and long-term negative side effects. The results of recent randomized controlled trials provide support for the protective effect of injury-prevention exercis…	2014	Sep	Sports Med	44	9	1305-18		10.1007/s40279-014-0208-4	24986117	#23938	O'Brien 2014	Exclusion reason: Descriptive evaluation of implementation initiative rather than implementation process; Martin Jorsal (2024-01-24 21:13:28)(Included): descriptive evaluation?;
Applying the RE-AIM implementation framework to evaluate fall prevention interventions in community dwelling adults with cognitive impairment: a review and secondary analysis.	Racey M; Markle-Reid M; Fitzpatrick-Lewis D; Ali MU; Gagné H; Hunter S; Ploeg J; Sztramko R; Harrison L; Lewis R; Jovkovic M; Sherifali D	BACKGROUND: Cognitive impairment (CI) is a risk factor for falls due to environmental or living settings, balance, gait and vision impairments, as well as medications. While previous systematic reviews have focused on the effectiveness of fall prevention programs in adults with cognitive impairment, very limited information is available on their implementation. This review examines what aspects o…	2021	Jul	BMC Geriatr	21	1	441		10.1186/s12877-021-02376-7	34311700	#23946	Racey 2021	Exclusion reason: Focus on specific implementation intervention rather than implementation process;
The usability and applicability of knowledge translation theories, models, and frameworks for research in the context of a national health service.	Minogue V; Matvienko-Sikar K; Hayes C; Morrissey M; Gorman G; Terres A	BACKGROUND: Translating research findings into service improvements for patients and/or policy changes is a key challenge for health service organizations. The Health Service Executive (HSE) in Ireland launched the Action Plan for Health Research 2019-2029, as reported by Terrés (HSE, Dublin, 2019), one of the goals of which is to maximize the impact of the research that takes place within the se…	2021	Jul	Health Res Policy Syst	19	1	105		10.1186/s12961-021-00747-5	34311740	#23957	Minogue 2021	Exclusion reason: Conceptual model, not implementation framework;
Patient and provider perspectives of the implementation of remote consultations for community-dwelling people with mental health conditions: A systematic mixed studies review.	Galvin E; Desselle S; Gavin B; Quigley E; Flear M; Kilbride K; McNicholas F; Cullinan S; Hayden J	Remote, or tele-, consultations became a necessary form of mental healthcare provision during the COVID-19 pandemic. As the prevalence of mental health problems rises, they may have a role in future mental health services. We aimed to review the literature on patient and provider perspectives on factors influencing the implementation of remote consultations for community-dwelling people with ment…	2022	Dec	J Psychiatr Res	156		668-678		10.1016/j.jpsychires.2022.10.051	36399859	#23959	Galvin 2022	Exclusion reason: Focus on specific implementation intervention rather than implementation process;
Overcoming barriers to evidence-based patient blood management: a restricted review.	Delaforce A; Duff J; Munday J; Hardy J	BACKGROUND: Blood transfusions are associated with a range of adverse patient outcomes, including coagulopathy, immunomodulation and haemolysis, which increase the risk of morbidity and mortality. Consideration of these risks and potential benefits are necessary when deciding to transfuse. Patient blood management (PBM) guidelines exist to assist in clinical decision-making, but they are underuti…	2020	Jan	Implement Sci	15	1	6		10.1186/s13012-020-0965-4	31952514	#23962	Delaforce 2020	Exclusion reason: Focus on specific implementation intervention rather than implementation process;
Implementation of e-Mental Health Interventions for Informal Caregivers of Adults With Chronic Diseases: Mixed Methods Systematic Review With a Qualitative Comparative Analysis and Thematic Synthesis.	Coumoundouros C; Mårtensson E; Ferraris G; Zuidberg JM; von Essen L; Sanderman R; Woodford J	BACKGROUND: Informal caregivers commonly experience mental health difficulties related to their caregiving role. e-Mental health interventions provide mental health support in a format that may be more accessible to informal caregivers. However, e-mental health interventions are seldom implemented in real-world practice. OBJECTIVE: This mixed methods systematic review aimed to examine factors ass…	2022	Nov	JMIR Ment Health	9	11	e41891		10.2196/41891	36314782	#23964	Coumoundouros 2022	Exclusion reason: Focus on specific implementation intervention rather than implementation process;
Implementation at-scale of school-based physical activity interventions: A systematic review utilizing the RE-AIM framework.	Kennedy SG; Sanders T; Estabrooks PA; Smith JJ; Lonsdale C; Foster C; Lubans DR	School-based interventions can increase young people's physical activity levels, but few are implemented at-scale (i.e., the expanded delivery of efficacious interventions under real-world conditions into new/broader populations). The Reach, Effectiveness, Adoption, Implementation, and Maintenance (RE-AIM) framework can be used to describe the extent to which interventions have been implemented a…	2021	Jul	Obes Rev	22	7	e13184		10.1111/obr.13184	33527738	#24023	Kennedy 2021	Exclusion reason: Focus on specific implementation intervention rather than implementation process;
Barriers and facilitators of psychological help-seeking behaviors for perinatal women with depressive symptoms: A qualitative systematic review based on the Consolidated Framework for Implementation Research.	Hu Y; Huang S; Xiao M; Fu B; Tang G; Lommel L; Lei J	OBJECTIVE: To identify barriers and facilitators related to psychological help-seeking behaviors of perinatal depression from all related stakeholders (e.g., perinatal women, family members, mental health care providers, and policymakers). DESIGN: A literature search of six English-language databases (PubMed, Web of Science, Embase, PsycINFO, the Cochrane Library, CINAHL) and three Chinese-langua…	2023	Jul	Midwifery	122		103686		10.1016/j.midw.2023.103686	37119670	#24034	Hu 2023	Exclusion reason: Implementation fidelity;
A systematic review of the implementation of obesity prevention interventions in early childcare and education settings using the RE-AIM framework.	Sanchez-Flack JC; Herman A; Buscemi J; Kong A; Bains A; Fitzgibbon ML	Previous systematic reviews have examined the efficacy of obesity prevention interventions within early childcare/education settings. Often lacking in these reviews is reporting on external validity, which continues to be underemphasized compared to internal validity. More attention to external validity would help better translate evidence-based interventions to real-world settings. This systemat…	2020	Oct	Transl Behav Med	10	5	1168-1176		10.1093/tbm/ibz179	33044537	#24037	Sanchez-Flack 2020	Exclusion reason: Focus on specific implementation intervention rather than implementation process;
Evaluation of Implementation Strategies for Cognitive Behavioral Therapy (CBT), Acceptance and Commitment Therapy (ACT), and Mindfulness-Based Stress Reduction (MBSR): a Systematic Review.	Goldsmith ES; Koffel E; Ackland PE; Hill J; Landsteiner A; Miller W; Stroebel B; Ullman K; Wilt TJ; Duan-Porter WD	BACKGROUND: Improving access to evidence-based psychotherapies (EBPs) is a Veterans Health Administration (VHA) priority. Cognitive behavioral therapy (CBT), acceptance and commitment therapy (ACT), and mindfulness-based stress reduction (MBSR) are effective for chronic pain and several mental health conditions. We synthesized evidence on implementation strategies to increase EBP access and use. …	2023	Sep	J Gen Intern Med	38	12	2782-2791		10.1007/s11606-023-08140-4	37012538	#24043	Goldsmith 2023	Exclusion reason: Descriptive evaluation of implementation initiative rather than implementation process;
Using Consolidated Framework for Implementation Research to investigate facilitators and barriers of implementing alcohol screening and brief intervention among primary care health professionals: a systematic review.	Chan PS; Fang Y; Wong MC; Huang J; Wang Z; Yeoh EK	BACKGROUND: Alcohol screening and brief intervention (SBI) is recommended to be implemented in primary care settings to intervene against hazardous/harmful drinking. However, studies showed that the uptake rate was low in many regions/countries. This systematic review presented current findings on the facilitators and barriers of SBI implemented by health professionals in primary care settings us…	2021	Nov	Implement Sci	16	1	99		10.1186/s13012-021-01170-8	34801041	#24081	Chan 2021	Exclusion reason: Focus on specific implementation intervention rather than implementation process;
Acceptability of risk stratification within population-based cancer screening from the perspective of healthcare professionals: A mixed methods systematic review and recommendations to support implementation.	Taylor LC; Law K; Hutchinson A; Dennison RA; Usher-Smith JA	BACKGROUND: Introduction of risk stratification within population-based cancer screening programmes has the potential to optimise resource allocation by targeting screening towards members of the population who will benefit from it most. Endorsement from healthcare professionals is necessary to facilitate successful development and implementation of risk-stratified interventions. Therefore, this …	2023		PLoS One	18	2	e0279201		10.1371/journal.pone.0279201	36827432	#24106	Taylor 2023	Exclusion reason: Focus on specific implementation intervention rather than implementation process;
A scoping review of frameworks in empirical studies and a review of dissemination frameworks.	Baumann AA; Hooley C; Kryzer E; Morshed AB; Gutner CA; Malone S; Walsh-Bailey C; Pilar M; Sandler B; Tabak RG; Mazzucca S	BACKGROUND: The field of dissemination and implementation (D&I) research has grown immensely in recent years. However, the field of dissemination research has not coalesced to the same degree as the field of implementation research. To advance the field of dissemination research, this review aimed to (1) identify the extent to which dissemination frameworks are used in dissemination empirical stu…	2022	Aug	Implement Sci	17	1	53		10.1186/s13012-022-01225-4	35945548	#24147	Baumann 2022	Exclusion reason: Wrong setting;
Barriers to and Facilitators of the Implementation of Environmental Recommendations to Encourage Physical Activity in Center-Based Childcare Services: A Systematic Review.	Razak LA; Clinton-McHarg T; Jones J; Yoong SL; Grady A; Finch M; Seward K; d'Espaignet ET; Ronto R; Elton B; Wolfenden L	BACKGROUND: Identifying factors influencing the implementation of evidence-based environmental recommendations to promote physical activity in childcare services is required to develop effective implementation strategies. This systematic review aimed to: (1) identify barriers and facilitators reported by center-based childcare services impacting the implementation of environmental recommendations…	2019	Dec	J Phys Act Health	16	12	1175-1186		10.1123/jpah.2019-0050	31624222	#24158	Razak 2019	Exclusion reason: Full text not available;
Implementation of pregnancy weight management and obesity guidelines: a meta-synthesis of healthcare professionals' barriers and facilitators using the Theoretical Domains Framework.	Heslehurst N; Newham J; Maniatopoulos G; Fleetwood C; Robalino S; Rankin J	Obesity in pregnancy is rising and is associated with severe health consequences for both the mother and the child. There is an increasing international focus on guidelines to manage the clinical risks of maternal obesity, and for pregnancy weight management. However, passive dissemination of guidelines is not effective and more active strategies are required for effective guideline implementatio…	2014	Jun	Obes Rev	15	6	462-86		10.1111/obr.12160	24629076	#24164	Heslehurst 2014	Exclusion reason: Implementation fidelity;
Barriers and facilitators of implementation of evidence-based interventions in children and young people's mental health care - a systematic review.	Peters-Corbett A; Parke S; Bear H; Clarke T	BACKGROUND: Effective evidence-based practices (EBP) for children and young people's (CYP) mental health exist, however, there is low uptake in clinical practice and interventions do not always reach those in need. This review aimed to comprehensively identify and synthesise the barriers and facilitators to implementing EBP in CYP mental health care, mapped according to an implementation framewor…	2023	Aug	Child Adolesc Ment Health					10.1111/camh.12672	37608642	#24167	Peters-Corbett 2023	Exclusion reason: Focus on specific implementation intervention rather than implementation process;
Theory-based approach to developing an implementation plan to support the adoption of a patient decision aid for Down syndrome prenatal screening.	Agbadjé TT; Menear M; Gagnon MP; Légaré F	BACKGROUND: Our team has developed a decision aid to help pregnant women and their partners make informed decisions about Down syndrome prenatal screening. However, the decision aid is not yet widely available in Quebec's prenatal care pathways. OBJECTIVE: We sought to identify knowledge translation strategies and develop an implementation plan to promote the use of the decision aid in prenatal c…	2021	May	Implement Sci	16	1	56		10.1186/s13012-021-01103-5	34034761	#24202	Agbadjé 2021	Exclusion reason: Focus on specific implementation intervention rather than implementation process;
Applying the RE-AIM implementation framework to evaluate diabetes health coaching in individuals with type 2 diabetes: A systematic review and secondary analysis.	Racey M; Jovkovic M; Alliston P; Sherifali D	BACKGROUND: Diabetes health coaching continues to emerge as an effective intervention to support diabetes self-management. While previous systematic reviews have focused on the effectiveness of diabetes health coaching programs in adults with type 2 diabetes (T2DM), limited literature is available on its implementation. This review examines what aspects of diabetes health coaching interventions f…	2022		Front Endocrinol (Lausanne)	13		1069436		10.3389/fendo.2022.1069436	36583001	#24245	Racey 2022	Exclusion reason: Descriptive evaluation of implementation initiative rather than implementation process; Martin Jorsal (2024-01-24 20:48:36)(Included): descriptive evaluation mere end how-to?;
A proposed framework for the implementation of head and neck cancer treatment at a new cancer center from a radiation oncology perspective.	Chen HMN; Anzela A; Hetherington E; Buddle N; Vignarajah D; Hogan D; Fowler A; Forstner D; Chua B; Gowda R; Min M	BACKGROUND: Establishing a new head and neck cancer (HNC) treatment center requires multidisciplinary team management and expertise. To our knowledge, there are no clear recommendations or guidelines in the literature for the commencement of HNC radiation therapy (RT) at a new cancer center. We propose a novel framework outlining the necessary components required to set-up a new radiation therapy…	2023	Apr	Asia Pac J Clin Oncol					10.1111/ajco.13963	37186498	#24282	ChenHMN 2023	Exclusion reason: Focus on specific implementation intervention rather than implementation process;
Barriers and facilitators to the implementation of the advanced nurse practitioner role in primary care settings: A scoping review.	Torrens C; Campbell P; Hoskins G; Strachan H; Wells M; Cunningham M; Bottone H; Polson R; Maxwell M	BACKGROUND: Workload and workforce issues in primary care are key drivers for the growing international trend to expand nursing roles. Advanced nurse practitioners are increasingly being appointed to take on activities and roles traditionally carried out by doctors. Successful implementation of any new role within multidisciplinary teams is complex and time-consuming, therefore it is important to…	2020	Apr	Int J Nurs Stud	104		103443		10.1016/j.ijnurstu.2019.103443	32120089	#24310	Torrens 2020	Exclusion reason: Implementation fidelity;
A systematic review of influences on implementation of supported self-management interventions for people with severe mental health problems in secondary mental health care settings.	Islam S; Appleton R; Hutchings-Hay C; Lloyd-Evans B; Johnson S	PURPOSE: There is robust evidence for offering supported self-management interventions for people with severe mental illness (SMI) throughout secondary mental health services, but their availability remains patchy. The aim of this systematic review is to synthesise the evidence on barriers and facilitators to implementing self-management interventions for people with SMI in secondary mental healt…	2023		PLoS One	18	2	e0282157		10.1371/journal.pone.0282157	36848334	#24317	Islam 2023	Exclusion reason: Descriptive evaluation of implementation initiative rather than implementation process;
Toward a Learning Health Care System: A Systematic Review and Evidence-Based Conceptual Framework for Implementation of Clinical Analytics in a Digital Hospital.	Lim HC; Austin JA; van der Vegt AH; Rahimi AK; Canfell OJ; Mifsud J; Pole JD; Barras MA; Hodgson T; Shrapnel S; Sullivan CM	OBJECTIVE: A learning health care system (LHS) uses routinely collected data to continuously monitor and improve health care outcomes. Little is reported on the challenges and methods used to implement the analytics underpinning an LHS. Our aim was to systematically review the literature for reports of real-time clinical analytics implementation in digital hospitals and to use these findings to s…	2022	Mar	Appl Clin Inform	13	2	339-354		10.1055/s-0042-1743243	35388447	#24323	Lim 2022	Exclusion reason: Focus on specific implementation intervention rather than implementation process;
The art of successful implementation of psychosocial interventions in residential dementia care: a systematic review of the literature based on the RE-AIM framework.	Boersma P; van Weert JC; Lakerveld J; Dröes RM	BACKGROUND: In the past decades many psychosocial interventions for elderly people with dementia have been developed and implemented. Relatively little research has been done on the extent to which these interventions were implemented in the daily care. The aim of this study was to obtain insight into strategies for successful implementation of psychosocial interventions in the daily residential …	2015	Jan	Int Psychogeriatr	27	1	19-35		10.1017/S1041610214001409	25093383	#24325	Boersma 2015	Exclusion reason: Focus on specific implementation intervention rather than implementation process;
The influence of health systems on breast, cervical and colorectal cancer screening: an overview of systematic reviews using health systems and implementation research frameworks.	Priaulx J; Turnbull E; Heijnsdijk E; Csanádi M; Senore C; de Koning HJ; McKee M		2020	Jan	J Health Serv Res Policy	25	1	49-58		10.1177/1355819619842314	31284772	#24330	Priaulx 2020	Exclusion reason: Focus on specific implementation intervention rather than implementation process;
Respect Is Central: A Critical Review of Implementation Frameworks for Continuous Quality Improvement in Aboriginal and Torres Strait Islander Primary Health Care Services.	Redman-MacLaren M; Turner Anmatyerre/Jaru NN; Taylor J; Laycock A; Vine K; Thompson Gurindji Q; Larkins S; Carlisle K; Thompson S; Bailie R; Matthews Quandamooka V	Background: Primary health care (PHC) services are complex systems, shaped by an interplay of factors at individual, organisational and broader system levels. For Aboriginal and Torres Strait Islander PHC services, closer relationships with the people they serve, local knowledge of community, and cultural awareness are critical. Continuous quality improvement (CQI) has proven to be an effective p…	2021		Front Public Health	9		630611		10.3389/fpubh.2021.630611	34336752	#24443	Redman-MacLaren 2021	Exclusion reason: Wrong setting;
Barriers and facilitators to the implementation of healthy eating, physical activity and obesity prevention policies, practices or programs in family day care: A mixed method systematic review.	Grady A; Jackson JK; Lum M; Delaney T; Jones J; Kerr J; Falkiner M; Yoong S	Family day care (FDC) services provide care to young children typically within the carer's own home and represents a unique setting to deliver public health programs to improve child health. To support the implementation of programs targeting healthy eating, physical activity and obesity prevention in the FDC setting, an understanding of the factors influencing their implementation is required. T…	2022	Apr	Prev Med	157		107011		10.1016/j.ypmed.2022.107011	35248680	#24500	Grady 2022	Exclusion reason: Implementation fidelity;
Factors influencing the implementation of screening and brief interventions for alcohol use in primary care practices: a systematic review using the COM-B system and Theoretical Domains Framework.	Rosário F; Santos MI; Angus K; Pas L; Ribeiro C; Fitzgerald N	BACKGROUND: Alcohol is a leading risk factor contributing to the global burden of disease. Several national and international agencies recommend that screening and brief interventions (SBI) should be routinely delivered in primary care settings to reducing patients' alcohol consumption. However, evidence shows that such activities are seldom implemented in practice. A review of the barriers and f…	2021	Jan	Implement Sci	16	1	6		10.1186/s13012-020-01073-0	33413487	#24503	Rosário 2021	Exclusion reason: Implementation fidelity;
A theoretical analysis of the barriers and facilitators to the implementation of school-based physical activity policies in Canada: a mixed methods scoping review.	Weatherson KA; Gainforth HL; Jung ME	BACKGROUND: Given the potential impact school-based daily physical activity (DPA) policies can have on the health outcomes of Canadian children, it is surprising that such little research has examined the implementation and student-level effectiveness of these policies, and that even less have used theory to understand the barriers and facilitators affecting uptake of this policy by teachers. Thi…	2017	Mar	Implement Sci	12	1	41		10.1186/s13012-017-0570-3	28347322	#24535	Weatherson 2017	Exclusion reason: Implementation fidelity;
Building staff capability, opportunity, and motivation to provide smoking cessation to people with cancer in Australian cancer treatment centres: development of an implementation intervention framework for the Care to Quit cluster randomised controlled tr	Ryan A; Young AL; Tait J; McCarter K; McEnallay M; Day F; McLennan J; Segan C; Blanchard G; Healey L; Avery S; White S; Vinod S; Bradford L; Paul CL	Few rigorous studies provide a clear description of the methodological approach of developing an evidence-based implementation intervention, prior to implementation at scale. This study describes the development, mapping, rating, and review of the implementation strategies for the Care to Quit smoking cessation trial, prior to application in nine cancer services across Australia. Key stakeholders…	2022	Sep	Health Serv Outcomes Res Methodol			1-33		10.1007/s10742-022-00288-6	36193179	#24544	Ryan 2022	Exclusion reason: Focus on specific implementation intervention rather than implementation process;
Evaluation of physical activity interventions in youth via the Reach, Efficacy/Effectiveness, Adoption, Implementation, and Maintenance (RE-AIM) framework: A systematic review of randomised and non-randomised trials.	McGoey T; Root Z; Bruner MW; Law B	CONTEXT: An identified limitation of existing reviews of physical activity interventions in school-aged youth is the lack of reporting on issues related to the translatability of the research into health promotion practice. OBJECTIVE: This review used the Reach, Efficacy/Effectiveness, Adoption, Implementation and Maintenance framework to determine the extent to which intervention studies promoti…	2015	Jul	Prev Med	76		58-67		10.1016/j.ypmed.2015.04.006	25900802	#24546	McGoey 2015	Exclusion reason: Descriptive evaluation of implementation initiative rather than implementation process;
Internal and External Validity of Social Media and Mobile Technology-Driven HPV Vaccination Interventions: Systematic Review Using the Reach, Effectiveness, Adoption, Implementation, Maintenance (RE-AIM) Framework.	Asare M; Popelsky B; Akowuah E; Lanning BA; Montealegre JR	Social media human papillomavirus (HPV) vaccination interventions show promise for increasing HPV vaccination rates. An important consideration for the implementation of effective interventions into real-world practice is the translation potential, or external validity, of the intervention. To this end, we conducted a systematic literature review to describe the current body of evidence regarding…	2021	Feb	Vaccines (Basel)	9	3			10.3390/vaccines9030197	33652809	#24554	Asare 2021	Exclusion reason: Focus on specific implementation intervention rather than implementation process;
Health system interventions to integrate genetic testing in routine oncology services: A systematic review.	O'Shea R; Taylor N; Crook A; Jacobs C; Jung Kang Y; Lewis S; Rankin NM	BACKGROUND: Integration of genetic testing into routine oncology care could improve access to testing. This systematic review investigated interventions and the tailored implementation strategies aimed at increasing access to genetic counselling and testing and identifying hereditary cancer in oncology. METHODS: The search strategy results were reported using the PRISMA statement and four electro…	2021		PLoS One	16	5	e0250379		10.1371/journal.pone.0250379	34010335	#24675	O'Shea 2021	Exclusion reason: Focus on specific implementation intervention rather than implementation process;
Patients' perceptions and experiences of cardiovascular disease and diabetes prevention programmes: A systematic review and framework synthesis using the Theoretical Domains Framework.	Shaw RL; Holland C; Pattison HM; Cooke R	BACKGROUND: This review provides a worked example of 'best fit' framework synthesis using the Theoretical Domains Framework (TDF) of health psychology theories as an a priori framework in the synthesis of qualitative evidence. Framework synthesis works best with 'policy urgent' questions. OBJECTIVE: The review question selected was: what are patients' experiences of prevention programmes for card…	2016	May	Soc Sci Med	156		192-203		10.1016/j.socscimed.2016.03.015	27043372	#24688	Shaw 2016	Exclusion reason: Focus on specific implementation intervention rather than implementation process;
Interventions to deprescribe potentially inappropriate medications in the elderly: Lost in translation?	Baumgartner AD; Clark CM; LaValley SA; Monte SV; Wahler RG Jr; Singh R	WHAT IS KNOWN AND OBJECTIVE: Use of potentially inappropriate medications (PIMs) remains common in older adults, despite the easy availability of screening tools such as the Beers and Screening Tool of Older Person's Prescriptions (STOPP) criteria. Multiple published studies have implemented these screening tools to encourage deprescribing of PIMs, with mixed results. Little is known about the re…	2020	Jun	J Clin Pharm Ther	45	3	453-461		10.1111/jcpt.13103	31873955	#24690	Baumgartner 2020	Exclusion reason: Focus on specific implementation intervention rather than implementation process;
The Science of Learning Health Systems: Scoping Review of Empirical Research.	Ellis LA; Sarkies M; Churruca K; Dammery G; Meulenbroeks I; Smith CL; Pomare C; Mahmoud Z; Zurynski Y; Braithwaite J	BACKGROUND: The development and adoption of a learning health system (LHS) has been proposed as a means to address key challenges facing current and future health care systems. The first review of the LHS literature was conducted 5 years ago, identifying only a small number of published papers that had empirically examined the implementation or testing of an LHS. It is timely to look more closely…	2022	Feb	JMIR Med Inform	10	2	e34907		10.2196/34907	35195529	#24696	Ellis 2022	Exclusion reason: Focus on specific implementation intervention rather than implementation process;
Screening Adolescents for Sensitive Health Topics in Primary Care: A Scoping Review.	Davis M; Hoskins K; Phan M; Hoffacker C; Reilly M; Fugo PB; Young JF; Beidas RS	We sought to aggregate common barriers and facilitators to screening adolescents for sensitive health topics (e.g., depression, chlamydia) in primary care, as well as those that are unique to a given health topic. We conducted a literature search of three databases (PsycInfo, MEDLINE, and CINAHL) and reference lists of included articles. Studies focused on barriers and facilitators to screening a…	2022	May	J Adolesc Health	70	5	706-713		10.1016/j.jadohealth.2021.10.028	34955356	#24699	Davis 2022	Exclusion reason: Focus on specific implementation intervention rather than implementation process;
Contingency management in substance abuse treatment: a structured review of the evidence for its transportability.	Hartzler B; Lash SJ; Roll JM	AIMS: Extant literature on contingency management (CM) transportability, or its transition from academia to community practice, is reviewed. The Consolidated Framework for Implementation Research (CFIR; Damschroder et al., 2009) guides the examination of this material. METHODS: PsychInfo and Medline database searches identified 27 publications, with reviewed reference lists garnering 22 others. T…	2012	Apr	Drug Alcohol Depend	122	1-2	1-10		10.1016/j.drugalcdep.2011.11.011	22153943	#24700	Hartzler 2012	Exclusion reason: Descriptive evaluation of implementation initiative rather than implementation process;
Barriers and facilitators to implementing priority setting and resource allocation tools in hospital decisions: A systematic review.	Ahumada-Canale A; Jeet V; Bilgrami A; Seil E; Gu Y; Cutler H	Health care budgets in high-income countries are having issues coping with unsustainable growth in demand, particularly in the hospital setting. Despite this, implementing tools systematising priority setting and resource allocation decisions has been challenging. This study answers two questions: (1) what are the barriers and facilitators to implementing priority setting tools in the hospital se…	2023	Apr	Soc Sci Med	322		115790		10.1016/j.socscimed.2023.115790	36913838	#24701	Ahumada-Canale 2023	Exclusion reason: Wrong setting;
Choice and Partnership Approach to community mental health and addiction services: a realist-informed scoping review.	Campbell LA; Clark SE; Chorney J; Emberly D; MacDonald J; MacKenzie A; Warner G; Wozney L	OBJECTIVES: The Choice and Partnership Approach (CAPA) was developed to create an accessible, child-centred and family-centred model of child and adolescent mental health service delivery that is adaptable to different settings. We sought to describe the state of evidence regarding the extent, outcomes and contextual considerations of CAPA implementation in community mental health services. DESIG…	2022	Oct	BMJ Open	12	10	e064436		10.1136/bmjopen-2022-064436	36261240	#24707	Campbell 2022	Exclusion reason: Focus on specific implementation intervention rather than implementation process;
Barriers and Facilitators to the Adoption of Evidence-Based Interventions for Adults Within Occupational and Physical Therapy Practice Settings: A Systematic Review.	Kinney AR; Stearns-Yoder KA; Hoffberg AS; Middleton A; Weaver JA; Roseen EJ; Juckett LA; Brenner LA	OBJECTIVE: Synthesize data regarding barriers and facilitators of adoption (ie, adoption determinants) of evidence-based occupational (OT) and physical therapy (PT) interventions within real-world practice. Whether evidence varied across disciplines, settings, and use of theoretical frameworks was also examined. DATA SOURCES: Literature published from database inception to December 9, 2022, in OV…	2023	Jul	Arch Phys Med Rehabil	104	7	1132-1151		10.1016/j.apmr.2023.03.005	36966954	#24712	Kinney 2023	Exclusion reason: Implementation fidelity;
Barriers and Facilitators to Implementing Interventions for Reducing Avoidable Hospital Readmission: Systematic Review of Qualitative Studies.	Fu BQ; Zhong CC; Wong CH; Ho FF; Nilsen P; Hung CT; Yeoh EK; Chung VC	BACKGROUND: Avoidable hospital readmission is a major problem among health systems. Although there are effective peri-discharge interventions for reducing avoidable hospital readmission, successful implementation is challenging. This systematic review of qualitative studies aimed to identify barriers and facilitators to implementing peri-discharge interventions from providers' and service users' …	2023		Int J Health Policy Manag	12		7089		10.34172/ijhpm.2023.7089	37579466	#24713	Fu 2023	Exclusion reason: Focus on specific implementation intervention rather than implementation process;
Considering efficacy and effectiveness trials of cognitive behavioral therapy among youth with autism: A systematic review.	Lake JK; Tablon Modica P; Chan V; Weiss JA	Cognitive behavioral therapy is a common treatment for emotional problems in people with autism. Most studies of cognitive behavioral therapy and autism have focused on efficacy, meaning whether a treatment produces results under "ideal" conditions, like a lab or research setting. Effectiveness trials, by contrast, investigate whether a treatment produces results under "real-world" conditions, li…	2020	Oct	Autism	24	7	1590-1606		10.1177/1362361320918754	32423224	#24716	Lake 2020	Exclusion reason: Conceptual model, not implementation framework;
Barriers and Facilitators of Evidence-Based Psychotherapies for Chronic Pain in Adults: A Systematic Review.	Goldsmith ES; Miller WA; Koffel E; Ullman K; Landsteiner A; Stroebel B; Hill J; Ackland PE; Wilt TJ; Duan-Porter W	Cognitive behavioral therapy (CBT), acceptance and commitment therapy (ACT), and mindfulness-based stress reduction (MBSR) have demonstrated effectiveness for improving outcomes in chronic pain. These evidence-based psychotherapies (EBPs) remain underutilized in clinical practice, however. To identify research gaps and next steps for improving uptake of EBPs, we conducted a systematic review of p…	2023	May	J Pain	24	5	742-769		10.1016/j.jpain.2023.02.026	36934826	#24718	Goldsmith 2023	Exclusion reason: Implementation fidelity;
How can hospitals change practice to better implement smoking cessation interventions? A systematic review.	Ugalde A; White V; Rankin NM; Paul C; Segan C; Aranda S; Wong Shee A; Hutchinson AM; Livingston PM	Smoking cessation reduces the risk of death, improves recovery, and reduces the risk of hospital readmission. Evidence and policy support hospital admission as an ideal time to deliver smoking-cessation interventions. However, this is not well implemented in practice. In this systematic review, the authors summarize the literature on smoking-cessation implementation strategies and evaluate their …	2022	May	CA Cancer J Clin	72	3	266-286		10.3322/caac.21709	34797562	#24723	Ugalde 2022	Exclusion reason: Focus on specific implementation intervention rather than implementation process; Martin Jorsal (2024-01-24 18:30:06)(Included): Jeg har været lidt i tvivl om denne, da jeg synes den er meget beskrivende for et specifikt område, men synes alligevel, der er nogle dele i metoden som er rigtig relevante.;
Factors affecting the delivery of complex rehabilitation interventions in research with neurologically impaired adults: a systematic review.	Holmes JA; Logan P; Morris R; Radford K	BACKGROUND: Rehabilitation research does not always improve patient outcomes because of difficulties implementing complex health interventions. Identifying barriers and facilitators to implementation fidelity is critical. Not reporting implementation issues wastes research resources and risks erroneously attributing effectiveness when interventions are not implemented as planned, particularly pro…	2020	Nov	Syst Rev	9	1	268		10.1186/s13643-020-01508-1	33239081	#24736	Holmes 2020	Exclusion reason: Implementation fidelity;
Task-shifting for refugee mental health and psychosocial support: A scoping review of services in humanitarian settings through the lens of RE-AIM.	Cohen F; Yaeger L	BACKGROUND: Decades of war, famines, natural disasters, and political upheaval have led to the largest number of displaced persons in human history. The refugee experience is fraught with obstacles from preflight to resettlement, leading to high rates of mental distress including post-traumatic stress disorder, depression, and anxiety. However, there is a paucity of mental health services for ref…	2021	Jan-Dec	Implement Res Pract	2		2633489521998790		10.1177/2633489521998790	37089989	#24747	Cohen 2021	Exclusion reason: Focus on specific implementation intervention rather than implementation process;
Strategies for Implementing Occupational eMental Health Interventions: Scoping Review.	Bernard RM; Toppo C; Raggi A; de Mul M; de Miquel C; Pugliese MT; van der Feltz-Cornelis CM; Ortiz-Tallo A; Salvador-Carulla L; Lukersmith S; Hakkaart-van Roijen L; Merecz-Kot D; Staszewska K; Sabariego C	BACKGROUND: The implementation of eMental health interventions, especially in the workplace, is a complex process. Therefore, learning from existing implementation strategies is imperative to ensure improvements in the adoption, development, and scalability of occupational eMental health (OeMH) interventions. However, the implementation strategies used for these interventions are often undocument…	2022	Jun	J Med Internet Res	24	6	e34479		10.2196/34479	35648457	#24764	Bernard 2022	Exclusion reason: Descriptive evaluation of implementation initiative rather than implementation process; Martin Jorsal (2024-01-25 00:15:04)(Included): descriptive evaluation fremfor how-to?;
Presenting a New Framework to Improve Engagement in Physical Activity Programs for Children and Adolescents With Social, Emotional, and Behavioral Disabilities.	Bowling AB; Frazier JA; Staiano AE; Broder-Fingert S; Curtin C	Children and adolescents with psychiatric and neurodevelopmental diagnoses such as anxiety, depression, autism, and attention-deficit/hyperactivity disorder (ADHD) face enormous health disparities, and the prevalence of these disorders is increasing. Social, emotional, and behavioral disabilities (SEBD) often co-occur with each other and are associated with unique barriers to engaging in free-liv…	2022		Front Psychiatry	13		875181		10.3389/fpsyt.2022.875181	35599761	#24772	Bowling 2022	Exclusion reason: Focus on specific implementation intervention rather than implementation process;
Understanding Youth Sport Coaches' Perceptions of Evidence-Based Injury-Prevention Training Programs: A Systematic Literature Review.	Hawkinson LE; Yates L; Minnig MC; Register-Mihalik JK; Golightly YM; Padua DA	OBJECTIVE: To systematically review and summarize the knowledge, attitudes, beliefs, and contextual perceptions of youth sport coaches toward injury-prevention training programs by using the Theoretical Domains Framework to guide the organization of results. DATA SOURCES: Systematic searches of PubMed and Google Scholar were undertaken in November 2021. STUDY SELECTION: The Preferred Reporting It…	2022	Sep	J Athl Train	57	9-10	877-893		10.4085/1062-6050-0215.22	36638345	#24787	Hawkinson 2022	Exclusion reason: Descriptive evaluation of implementation initiative rather than implementation process;
Frameworks for embedding a research culture in allied health practice: a rapid review.	Slade SC; Philip K; Morris ME	BACKGROUND: Although allied health clinicians play a key role in the provision of healthcare, embedding a culture of research within public and private health systems remains a challenge. In this rapid review we critically evaluate frameworks for embedding research into routine allied health practice, as the basis for high quality, safe, efficient and consumer-focused care. METHODS: A rapid revie…	2018	Mar	Health Res Policy Syst	16	1	29		10.1186/s12961-018-0304-2	29562939	#24807	Slade 2018	Exclusion reason: Focus on specific implementation intervention rather than implementation process;
Implementing Smoking Cessation Interventions for Tobacco Users Within Oncology Settings: A Systematic Review.	Young AL; Stefanovska E; Paul C; McCarter K; McEnallay M; Tait J; Vinod S; White K; Day F; Stone E	IMPORTANCE: Patients with cancer who continue to smoke tobacco experience greater treatment-related complications, higher risk of secondary cancers, and greater mortality. Despite research to improve smoking cessation care within clinical oncology, implementation of proposed interventions within routine care remains challenging. OBJECTIVE: To identify and recommend implementation strategies for s…	2023	Jul	JAMA Oncol	9	7	981-1000		10.1001/jamaoncol.2023.0031	37103911	#24820	Young 2023	Exclusion reason: Full text not available;
Supporting researchers in knowledge translation and dissemination of their research to increase usability and impact.	Minogue V; Morrissey M; Terres A	PURPOSE: One of the key areas of delivery of the 'Action Plan for Health Research 2019-2029', for the Health Service Executive (HSE) in Ireland, is adding value and using data and knowledge, including health-related quality of life (HRQoL), for improved health care, service delivery and better population health and wellbeing. The development of governance, management and support framework and mec…	2022	Oct	Qual Life Res	31	10	2959-2968		10.1007/s11136-022-03122-1	35303224	#24868	Minogue 2022	Exclusion reason: Wrong study design; Martin Jorsal (2024-01-23 06:53:30)(Select): bygger videre på andet studie med samme førsteforfatter
; "	Background; Discussion; Method
Understanding implementability in clinical trials: a pragmatic review and concept map.	Cumpston MS; Webb SA; Middleton P; Sharplin G; Green S	BACKGROUND: The translation of evidence from clinical trials into practice is complex. One approach to facilitating this translation is to consider the 'implementability' of trials as they are designed and conducted. Implementability of trials refers to characteristics of the design, execution and reporting of a late-phase clinical trial that can influence the capacity for the evidence generated …	2021	Mar	Trials	22	1	232		10.1186/s13063-021-05185-w	33771197	#24922	Cumpston 2021	Exclusion reason: Conceptual model, not implementation framework;
Barriers to colorectal cancer screening in the Eastern Mediterranean Region: a scoping review using the theoretical domains framework.	Hartley C; Chhachhi N; Khader Y; Farhat GN	BACKGROUND: Colorectal cancer screening plays a key role in mitigating morbidity and mortality associated with the disease. Regions such as the Eastern Mediterranean Region experience a particularly large burden of colorectal cancer. While trends have been described at the country level within the region, it is important to understand what barriers exist to colorectal cancer screening, so that mo…	2023	Jun	J Gastrointest Oncol	14	3	1576-1592		10.21037/jgo-22-510	37435229	#25036	Hartley 2023	Exclusion reason: Focus on specific implementation intervention rather than implementation process;
Conceptual and relational advances of the PARIHS and i-PARIHS frameworks over the last decade: a critical interpretive synthesis.	Duan Y; Iaconi A; Wang J; Perez JS; Song Y; Chamberlain SA; Shrestha S; Choroschun K; Hoben M; Beeber A; Anderson RA; Cummings GG; Lanham HJ; Norton PG; Estabrooks CA; Berta W	BACKGROUND: The number of research publications reporting the use of the Promoting Action on Research Implementation in Health Services (PARIHS) framework and the integrated PARIHS (i-PARIHS) framework has grown steadily. We asked how the last decade of implementation research, predicated on the (i-)PARIHS framework (referring to the PARIHS or i-PARIHS framework), has contributed to our understan…	2022	Dec	Implement Sci	17	1	78		10.1186/s13012-022-01254-z	36476376	#25159	Duan 2022	Exclusion reason: Conceptual model, not implementation framework;
A systematic review of randomised-controlled trials on deprescribing outcomes in older adults with polypharmacy	Omuya, H.; Nickel, C.; Wilson, P.; Chewning, B.	Background: Mixed findings about deprescribing impact have emerged from varied study designs, interventions, outcome measures and targeting sub-categories of medications or morbidities. This systematic review controls for study design by reviewing randomised-controlled trials (RCTs) of deprescribing interventions using comprehensive medication profiles. The goal is to provide a synthesis of inter…	2023		International Journal of Pharmacy Practice	31	4	349-368		10.1093/ijpp/riad025		#25199	Omuya 2023	Exclusion reason: Focus on specific implementation intervention rather than implementation process;
Criteria for the selection, evaluation and application of traditional knowledge in contemporary health practice, education, research and policy: A systematic review	Foley, H.; Bugarcic, A.; Adams, J.; Wardle, J.; Leach, M.; Steel, A.	Background: Traditional and complementary medicine (T&CM) is highly utilised and draws on traditional knowledge (TK) as evidence, raising a need to explore how TK is currently used. Objectives: Examine criteria used to select, evaluate and apply TK in contemporary health contexts. Methods: Systematic search utilising academic databases (AMED, CINAHL, MEDLINE, EMBASE, SSCI, ProQuest Dissertations …	2023		Health Information and Libraries Journal	40	3	233-261		10.1111/hir.12499		#25216	Foley 2023	Exclusion reason: Wrong setting;
Barriers to and facilitators of the use of oxygen therapy in people living with an interstitial lung disease: a systematic review of qualitative evidence	Tikellis, G.; Hoffman, M.; Mellerick, C.; Burge, A.T.; Holland, A.E.	Background: Oxygen therapy is prescribed to treat hypoxaemia in people with interstitial lung disease (ILD); however, uptake and adherence remain an ongoing challenge. This systematic review aimed to identify the barriers to and facilitators of use of oxygen therapy in people with ILD, caregivers and health professionals. Methods: A systematic search for qualitative literature was undertaken usin…	2023		European Respiratory Review	32	169			10.1183/16000617.0066-2023		#25220	Tikellis 2023	Exclusion reason: Implementation fidelity;
Implementation of child-centred outcome measures in routine paediatric healthcare practice: a systematic review	Scott, H.M.; Braybrook, D.; Harðardóttir, D.; Ellis-Smith, C.; Harding, R.; Anderson, A.; Bayly, J.; Bate, L.; Bluebond-Langner, M.; Box, D.; Bristowe, K.; Burman, R.; Chambers, L.; Coombes, L.; Craft, A.; Craig, F.; Delaney, A.; Downie, J.; Downing, J.; Farsides, B.; Fovargue, S.; Fraser, L.; Green, J.; Halbert, J.; Hall-Carmichael, J.; Higginson, I.; Hills, M.; Hocaoglu, M.; Holme, V.; Hughes, …	Background: Person-centred outcome measures (PCOMs) are commonly used in routine adult healthcare to measure and improve outcomes, but less attention has been paid to PCOMs in children’s services. The aim of this systematic review is to identify and synthesise existing evidence of the determinants, strategies, and mechanisms that influence the implementation of PCOMs into paediatric healthcare pr…	2023		Health and Quality of Life Outcomes	21	1			10.1186/s12955-023-02143-9		#25239	Scott 2023	Exclusion reason: Focus on specific implementation intervention rather than implementation process;
Facilitators and barriers to implementing electronic patient-reported outcome and experience measures in a health care setting: a systematic review	Glenwright, B.G.; Simmich, J.; Cottrell, M.; O’Leary, S.P.; Sullivan, C.; Pole, J.D.; Russell, T.	Objective: This systematic literature review aimed to identify factors that influence the implementation of electronic patient-reported outcome measures (ePROMs) and patient-reported experience measures (ePREMs) in healthcare settings. Introduction: Improvements in health care through increased patient engagement have gained traction in recent years. Patient-reported outcome measures (PROMs) and …	2023		Journal of Patient-Reported Outcomes	7	1			10.1186/s41687-023-00554-2		#25257	Glenwright 2023	Exclusion reason: Focus on specific implementation intervention rather than implementation process; Martin Jorsal (2024-01-18 06:57:41)(Select): lovende citat fra diskussion men omhandler udelukkende ePREM og ePROM specifikt.; Martin Jorsal (2024-01-18 06:55:53)(Select): fra diskussion: mapping the results to a theoretical framework such as CFIR, a common language and structure is established for…
Strategies to implement multifactorial falls prevention interventions in community-dwelling older persons: a systematic review	Vandervelde, S.; Vlaeyen, E.; de Casterlé, B.D.; Flamaing, J.; Valy, S.; Meurrens, J.; Poels, J.; Himpe, M.; Belaen, G.; Milisen, K.	Background: One-third of the community-dwelling older persons fall annually. Guidelines recommend the use of multifactorial falls prevention interventions. However, these interventions are difficult to implement into the community. This systematic review aimed to explore strategies used to implement multifactorial falls prevention interventions into the community. Methods: A systematic search in …	2023		Implementation Science	18	1			10.1186/s13012-022-01257-w		#25274	Vandervelde 2023	Exclusion reason: Focus on specific implementation intervention rather than implementation process;
Knowledge translation theories in fall prevention and balance control: A scoping review	Aloraini, S.M.; Alothaim, N.K.; Alsalamah, N.M.; Aldaihan, M.M.	Falls are a major problem all over the world. Falls may result in bone fractures, fear of falling, and reduced participation in activities of daily living and in social activities, thus, an increased cost of health care to the individual and the society. Falls occur as a result of compounding factors that combine and overwhelm an individual's ability to maintain or regain his or her balance. Howe…	2023		PM and R	15	9	1175-1193		10.1002/pmrj.12888		#25284	Aloraini 2023	Exclusion reason: Focus on specific implementation intervention rather than implementation process;
Moving from ‘what we know works’ to ‘what we do in practice’: An evidence overview of implementation and diffusion of innovation in transition to adulthood for care experienced young people	Alderson, H.; Smart, D.; Kerridge, G.; Currie, G.; Johnson, R.; Kaner, E.; Lynch, A.; Munro, E.; Swan, J.; McGovern, R.	Global research has shown that most young people who are care experienced are not prepared to transition to independent living at 18 years of age and require support into early adulthood. We used rigorous systematic methods to identify English-based peer reviewed and grey literature describing innovations relevant to care experienced young people as they transition into adulthood, with a focus up…	2023		Child and Family Social Work	28	3	869-896		10.1111/cfs.12998		#25313	Alderson 2023	Exclusion reason: Descriptive evaluation of implementation initiative rather than implementation process;
Implementation of Continuous Glucose Monitoring in Critical Care: A Scoping Review	Faulds, E.R.; Dungan, K.M.; McNett, M.	Purpose of Review: The aim of this review is to identify the implementation approaches, strategies, and outcomes for continuous glucose monitoring (CGM) in the intensive care unit (ICU). Medline and Web of Science databases were searched to report relevant literature published between September 12, 2016 and September 12, 2021. Implementation outcomes and strategies, defined by the Expert Recommen…	2023		Current Diabetes Reports	23	6	69-87		10.1007/s11892-023-01503-5		#25344	Faulds 2023	Exclusion reason: Focus on specific implementation intervention rather than implementation process;
How do we improve the translation of new evidence into the practice of hematopoietic cell transplantation and cellular therapy?	Juckett, M.; Dandoy, C.; DeFilipp, Z.; Kindwall-Keller, T.L.; Spellman, S.R.; Ustun, C.; Waldman, B.M.; Weisdorf, D.J.; Wood, W.A.; Horowitz, M.M.; Burns, L.J.; Khera, N.	The field of hematopoietic cell transplantation and cell therapy (HCT/CT) is advancing rapidly to bring an ever-expanding collection of potentially curative therapies to patients with malignant and non-malignant diseases. The impact of these therapies depends on our ability to implement them as new evidence becomes available to advance the quality of care. There is often a long delay between evid…	2023		Blood Reviews	60				10.1016/j.blre.2023.101079		#25378	Juckett 2023	Exclusion reason: Wrong study design;
Understanding implementation characteristics in navigation programs for persons living with dementia and their caregivers: A scoping review	Kokorelias, K.M.; Li, Z.; Hitzig, S.L.	Introduction: Dementia care is often fragmented and un-coordinated. As the number of individuals living with dementia increases worldwide, navigation programs are a way to help counter difficulties with navigating and accessing services by better integrating care for individuals with dementia and their family caregivers. While navigation programs are increasingly being used, it is not clear how t…	2023		International Journal of Care Coordination	26	2	62-74		10.1177/20534345231151208		#25387	Kokorelias 2023	Exclusion reason: Implementation fidelity;
A systematic review of growth mindset intervention implementation strategies	Burnette, J.L.; Knouse, L.E.; Billingsley, J.; Earl, S.; Pollack, J.M.; Hoyt, C.L.	Growth mindset interventions, which seek to teach the belief that attributes can change, are increasing in popularity and being leveraged to improve health. As these interventions expand in scope, there is a critical need for a systematic review of existing implementation practices to help move the field towards more robust, impactful, and replicable science. To meet this need, we took a three-fo…	2023		Social and Personality Psychology Compass	17	2			10.1111/spc3.12723		#25412	Burnette 2023	Exclusion reason: Implementation fidelity;
Barriers and facilitators for implementation of a combined lifestyle intervention in community-dwelling older adults: a scoping review	van der Laag, P.J.; Dorhout, B.G.; Heeren, A.A.; Veenhof, C.; Barten, D.-J.J.A.; Schoonhoven, L.	Background: Lifestyle interventions, combining nutrition and exercise, are effective in improving the physical functioning of community-dwelling older adults and preventing healthcare risks due to loss in muscle mass. However, the potential of these types of interventions is not being fully exploited due to insufficient implementation. Having insight into the determinants that could hinder or fac…	2023		Frontiers in Public Health	11				10.3389/fpubh.2023.1253267		#25459	vanderLaag 2023	Exclusion reason: Focus on specific implementation intervention rather than implementation process;
Implementing medicare education for medication access: A review of the literature using the RE-AIM framework	Cooper, J.B.; Scotti, A.; Carr, M.L.	Background: The rising cost of medications has a disproportionate effect on community-dwelling older adults despite policy changes designed to improve medication access. Medicare insurance counseling provided by pharmacists, including individualized plan comparison and enrollment assistance, improves medication adherence and health care utilization, yet only 15% of community dwelling older adults…	2023		Research in Social and Administrative Pharmacy	19	1	16-27		10.1016/j.sapharm.2022.08.013		#25584	Cooper 2023	Exclusion reason: Focus on specific implementation intervention rather than implementation process;
Facilitators and Barriers in the Implementation of Trauma-Informed Approaches in Schools: A Scoping Review	Wassink - de Stigter, R.; Kooijmans, R.; Asselman, M.W.; Offerman, E.C.P.; Nelen, W.; Helmond, P.	The impact of trauma on the development and educational performance of school children and the benefits of trauma-informed practices have become more evident to both scientists and educators. Creating an effective and sustainable trauma-informed approach in schools, however, proves to be a challenging, time-consuming and complex process. This scoping review examined facilitators and barriers in t…	2022		School Mental Health	14	3	470-484		10.1007/s12310-021-09496-w		#25696	Wassink-deStigter 2022	Exclusion reason: Implementation fidelity;
The BERN Framework of Mind-Body Medicine: Integrating Self-Care, Health Promotion, Resilience, and Applied Neuroscience	Esch, T.; Stefano, G.B.	Background: Mind-body medicine (MBM) focuses on improving our understanding of how the interactions between the brain, mind, body, and behavior can be used to promote health. In this narrative review, we present the basic principles of MBM, including the introduction of a rational framework for the implementation of MBM-based interventions. We also discuss the contributions of MBM to motivation a…	2022		Frontiers in Integrative Neuroscience	16				10.3389/fnint.2022.913573		#25721	Esch 2022	Exclusion reason: Wrong setting;
A scoping review of interventions increasing screening and diagnosis of familial hypercholesterolemia	Polanski, A.; Wolin, E.; Kocher, M.; Zierhut, H.	Purpose: Familial hypercholesterolemia (FH) is one of the most common genetic conditions, with a prevalence of approximately 1 in 250 individuals. If left untreated, FH greatly increases risk for cardiovascular disease and premature death. Currently, FH is largely underdiagnosed and interventions are needed to increase identification. The purpose of this study was to identify effective interventi…	2022		Genetics in Medicine	24	9	1791-1802		10.1016/j.gim.2022.05.012		#25732	Polanski 2022	Exclusion reason: Focus on specific implementation intervention rather than implementation process;
Are shared decision making studies well enough described to be replicated? Secondary analysis of a Cochrane systematic review	Agbadje, T.T.; Riganti, P.; Adisso, E.L.; Adekpedjou, R.; Boucher, A.; Nunciaroni, A.T.; Franco, J.V.A.; Yanzi, M.V.R.; Legare, F.	Background Interventions to change health professionals' behaviour are often difficult to replicate. Incomplete reporting is a key reason and a source of waste in health research. We aimed to assess the reporting of shared decision making (SDM) interventions. Methods We extracted data from a 2017 Cochrane systematic review whose aim was to determine the effectiveness of interventions to increase …	2022		PLoS ONE	17	3 March			10.1371/journal.pone.0265401		#25803	Agbadje 2022	Exclusion reason: Wrong study design;
Evaluating the Application of the RE-AIM Planning and Evaluation Framework: An Updated Systematic Review and Exploration of Pragmatic Application	D'Lima, D.; Soukup, T.; Hull, L.	Background: RE-AIM is one of the most widely applied frameworks to plan and evaluate the implementation of public health and health behavior change interventions. The objective of this review is to provide an updated synthesis of use of the RE-AIM (Reach Effectiveness Adoption Implementation and Maintenance) planning and evaluation framework and explore pragmatic use (i.e., partial application of…	2022		Frontiers in Public Health	9				10.3389/fpubh.2021.755738		#25981	D'Lima 2022	Exclusion reason: Descriptive evaluation of implementation initiative rather than implementation process;
Barriers and facilitators to shared decision-making in hospitals from policy to practice: a systematic review	Waddell, A.; Lennox, A.; Spassova, G.; Bragge, P.	Background: Involving patients in their healthcare using shared decision-making (SDM) is promoted through policy and research, yet its implementation in routine practice remains slow. Research into SDM has stemmed from primary and secondary care contexts, and research into the implementation of SDM in tertiary care settings has not been systematically reviewed. Furthermore, perspectives on SDM be…	2021		Implementation Science	16	1			10.1186/s13012-021-01142-y		#26004	Waddell 2021	Exclusion reason: Implementation fidelity;
Barriers and facilitators to implementing community-based physical activity interventions: a qualitative systematic review	Cooper, J.; Murphy, J.; Woods, C.; Van Nassau, F.; McGrath, A.; Callaghan, D.; Carroll, P.; Kelly, P.; Murphy, N.; Murphy, M.; Bauman, A.; Cullen, B.; Brolly, C.; Bengoechea, E.G.; Mansergh, F.; O’Donoghue, G.; Lavelle, J.; Mutrie, N.; Barry, N.; Smyth, P.; Kielt, R.; O’Brien, S.; O’Shea, S.; Muppavarapu, V.	Background: Over the past decade several physical activity (PA) interventions have been shown to be efficacious in a controlled research setting, however there is a continued lack of evidence for how to successfully implement these PA interventions in real-world settings such as the community. This review aims to explore the barriers and facilitators that affect the implementation of community-ba…	2021		International Journal of Behavioral Nutrition and Physical Activity	18	1			10.1186/s12966-021-01177-w		#26036	Cooper 2021	Exclusion reason: Focus on specific implementation intervention rather than implementation process;
The efficacy, challenges, and facilitators of telemedicine in post-treatment cancer survivorship care: an overview of systematic reviews	Chan, R.J.; Crichton, M.; Crawford-Williams, F.; Agbejule, O.A.; Yu, K.; Hart, N.H.; de Abreu Alves, F.; Ashbury, F.D.; Eng, L.; Fitch, M.; Jain, H.; Jefford, M.; Klemanski, D.; Koczwara, B.; Loh, K.; Prasad, M.; Rugo, H.; Soto-Perez-de-Celis, E.; van den Hurk, C.; Chan, A.	Background: Telemedicine services have been increasingly used to facilitate post-treatment cancer survivorship care, including improving access; monitoring health status, health behaviors, and symptom management; enhancing information exchange; and mitigating the costs of care delivery, especially since the COVID-19 pandemic. To inform guidance for the use of telemedicine in the post-COVID era, t…	2021		Annals of Oncology	32	12	1552-1570		10.1016/j.annonc.2021.09.001		#26054	Chan 2021	Exclusion reason: Focus on specific implementation intervention rather than implementation process;
What Works in Implementing Patient Decision Aids in Routine Clinical Settings? A Rapid Realist Review and Update from the International Patient Decision Aid Standards Collaboration	Joseph-Williams, N.; Abhyankar, P.; Boland, L.; Bravo, P.; Brenner, A.T.; Brodney, S.; Coulter, A.; Giguère, A.; Hoffman, A.; Körner, M.; Langford, A.; Légaré, F.; Matlock, D.; Moumjid, N.; Munro, S.; Dahl Steffensen, K.; Stirling, C.; van der Weijden, T.	Background: Decades of effectiveness research has established the benefits of using patient decision aids (PtDAs), yet broad clinical implementation has not yet occurred. Evidence to date is mainly derived from highly controlled settings; if clinicians and health care organizations are expected to embed PtDAs as a means to support person-centered care, we need to better understand what this might…	2021		Medical Decision Making	41	7	907-937		10.1177/0272989X20978208		#26111	Joseph-Williams 2021	Exclusion reason: Implementation fidelity;
Systematic review on barriers and facilitators of complex interventions for residents with dementia in long-term care	Groot Kormelinck, C.M.; Janus, S.I.M.; Smalbrugge, M.; Gerritsen, D.L.; Zuidema, S.U.	Objectives: Psychotropic drugs are frequently and sometimes inappropriately used for the treatment of neuropsychiatric symptoms of people with dementia, despite their limited efficacy and side effects. Interventions to address neuropsychiatric symptoms and psychotropic drug use are multifactorial and often multidisciplinary. Suboptimal implementation of these complex interventions often limits th…	2021		International Psychogeriatrics	33	9	873-889		10.1017/S1041610220000034		#26119	GrootKormelinck 2021	Exclusion reason: Implementation fidelity;
Toolkits for implementing and evaluating digital health: A systematic review of rigor and reporting	Godinho, M.A.; Ansari, S.; Guo, G.N.; Liaw, S.-T.	Objective: Toolkits are an important knowledge translation strategy for implementing digital health. We studied how toolkits for the implementation and evaluation of digital health were developed, tested, and reported. Materials and Methods: We conducted a systematic review of toolkits that had been used, field tested or evaluated in practice, and published in the English language from 2009 to Ju…	2021		Journal of the American Medical Informatics Association	28	6	1298-1307		10.1093/jamia/ocab010		#26217	Godinho 2021	Exclusion reason: Descriptive evaluation of implementation initiative rather than implementation process;
Factors that influence the use of electronic diaries in health care: Scoping review	Daniëls, N.E.M.; Hochstenbach, L.M.J.; van Zelst, C.; van Bokhoven, M.A.; Delespaul, P.A.E.G.; Beurskens, A.J.H.M.	Background: A large number of people suffer from psychosocial or physical problems. Adequate strategies to alleviate needs are scarce or lacking. Symptom variation can offer insights into personal profiles of coping and resilience (detailed functional analyses). Hence, diaries are used to report mood and behavior occurring in daily life. To reduce inaccuracies, biases, and noncompliance with pape…	2021		JMIR mHealth and uHealth	9	6			10.2196/19536		#26274	Daniëls 2021	Exclusion reason: Focus on specific implementation intervention rather than implementation process;
Mediators of change in healthcare organisations subject to external assessment: A systematic review with narrative synthesis	Hovlid, E.; Braut, G.S.; Hannisdal, E.; Walshe, K.; Bukve, O.; Flottorp, S.; Stensland, P.; Frich, J.C.	Objectives External inspections are widely used to improve the quality of care. The effects of inspections remain unclear and little is known about how they may work. We conducted a narrative synthesis of research literature to identify mediators of change in healthcare organisations subject to external inspections. Methods We performed a literature search (1980-January 2020) to identify empirica…	2020		BMJ Open	10	8			10.1136/bmjopen-2020-038850		#26553	Hovlid 2020	Exclusion reason: Focus on specific implementation intervention rather than implementation process;
Understanding clinicians’ adoption of mobile health tools: A qualitative review of the most used frameworks	Jacob, C.; Sanchez-Vazquez, A.; Ivory, C.	Background: Although there is a push toward encouraging mobile health (mHealth) adoption to harness its potential, there are many challenges that sometimes go beyond the technology to involve other elements such as social, cultural, and organizational factors. Objective: This review aimed to explore which frameworks are used the most, to understand clinicians’ adoption of mHealth as well as to id…	2020		JMIR mHealth and uHealth	8	7			10.2196/18072		#26636	Jacob 2020	Exclusion reason: Focus on specific implementation intervention rather than implementation process;
Using the RE-AIM framework to evaluate internal and external validity of mobile phone-based interventions in diabetes self-management education and support	Yoshida, Y.; Patil, S.J.; Brownson, R.C.; Boren, S.A.; Kim, M.; Dobson, R.; Waki, K.; Greenwood, D.A.; Torbjørnsen, A.; Ramachandran, A.; Masi, C.; Fonseca, V.A.; Simoes, E.J.	We evaluated the extent to which studies that tested short message service (SMS)- and application (app)-based interventions for diabetes self-management education and support (DSMES) report on factors that inform both internal and external validity as measured by the RE-AIM (Reach, Efficacy/Effectiveness, Adoption, Implementation, and Maintenance) framework. Materials and Methods: We systematical…	2020		Journal of the American Medical Informatics Association	27	6	946-956		10.1093/jamia/ocaa041		#26684	Yoshida 2020	Exclusion reason: Focus on specific implementation intervention rather than implementation process;
Leveraging implementation science to improve implementation outcomes in precision medicine	Mogaka, J.J.O.; James, S.E.; Chimbari, M.J.	Background and Purpose: Introduction of omics technologies in clinical practice means increased use of validated biomarkers, through precision medicine (PM). Although implementation science (IS) affords an array of theoretical approaches that can potentially explain PM intervention uptake, their relevance and applicability in PM implementation has not been empirically tested. This article identif…	2020		American Journal of Translational Research	12	9	4853-4872				#26754	Mogaka 2020	Exclusion reason: Descriptive evaluation of implementation initiative rather than implementation process;
A scoping review of full-spectrum knowledge translation theories, models, and frameworks	Esmail, R.; Hanson, H.M.; Holroyd-Leduc, J.; Brown, S.; Strifler, L.; Straus, S.E.; Niven, D.J.; Clement, F.M.	Background: Application of knowledge translation (KT) theories, models, and frameworks (TMFs) is one method for successfully incorporating evidence into clinical care. However, there are multiple KT TMFs and little guidance on which to select. This study sought to identify and describe available full-spectrum KT TMFs to subsequently guide users. Methods: A scoping review was completed. Articles w…	2020		Implementation Science	15	1			10.1186/s13012-020-0964-5		#26786	Esmail 2020	Exclusion reason: Wrong setting;
Attitudes of primary care physicians toward prescribing buprenorphine: A narrative review	Louie, D.L.; Assefa, M.T.; McGovern, M.P.	Background: The opioid epidemic is a major public health issue associated with significant overdose deaths. Effective treatments exist, such as the medication buprenorphine, but are not widely available. This narrative review examines the attitudes of primary care providers (PCPs) toward prescribing buprenorphine. Methods: Narrative review of 20 articles published after the year 2000, using the C…	2019		BMC Family Practice	20	1			10.1186/s12875-019-1047-z		#26814	Louie 2019	Exclusion reason: Implementation fidelity;
Barriers and facilitators to genetic testing for familial hypercholesterolemia in the United States: A review	Hendricks-Sturrup, R.M.; Mazor, K.M.; Sturm, A.C.; Lu, C.Y.	Familial Hypercholesterolemia (FH) is an underdiagnosed condition in the United States (US) and globally, affecting an estimated 1/250 individuals. It is a genetic risk factor for premature cardiovascular disease and is responsible for an estimated 600,000 to 1.2 million preventable vascular events. Studies show that FH genetic testing can identify a causal gene variant in 60 to 80% of clinically…	2019		Journal of Personalized Medicine	9	3			10.3390/jpm9030032		#26869	Hendricks-Sturrup 2019	Exclusion reason: Implementation fidelity;
Physical activity self-management interventions for adults with spinal cord injury: Part 2 – Exploring the generalizability of findings from research to practice	Burke, S.M.; Tomasone, J.R.; Scime, N.V.; Ma, J.K.; Harden, S.M.; Wolfe, D.L.	Despite the benefits associated with regular participation in physical activity, individuals with spinal cord injury (SCI) remain insufficiently active. The ability to self-manage participation may increase physical activity levels, but only if self-management interventions can be implemented in the ‘real world’. The purpose of this review was to examine the degree to which authors of published s…	2018		Psychology of Sport and Exercise	37		286-295		10.1016/j.psychsport.2018.02.013		#27013	Burke 2018	Exclusion reason: Focus on specific implementation intervention rather than implementation process;
Theories, models and frameworks used in capacity building interventions relevant to public health: A systematic review	Bergeron, K.; Abdi, S.; Decorby, K.; Mensah, G.; Rempel, B.; Manson, H.	Background: There is limited research on capacity building interventions that include theoretical foundations. The purpose of this systematic review is to identify underlying theories, models and frameworks used to support capacity building interventions relevant to public health practice. The aim is to inform and improve capacity building practices and services offered by public health organizat…	2017		BMC Public Health	17	1			10.1186/s12889-017-4919-y		#27227	Bergeron 2017	Exclusion reason: Descriptive evaluation of implementation initiative rather than implementation process;
Why do we fail to deliver evidence-based practice in critical care medicine?	Weiss, C.H.	Purpose of review The use of evidence-based practices in clinical practice is frequently inadequate. Recent research has uncovered many barriers to the implementation of evidence-based practices in critical care medicine. Using a comprehensive conceptual framework, this review identifies and classifies the barriers to implementation of several major critical care evidence-based practices. Recent …	2017		Current Opinion in Critical Care	23	5	400-405		10.1097/MCC.0000000000000436		#27254	Weiss 2017	Exclusion reason: Implementation fidelity;
Facilitators and barriers of implementing the chronic care model in primary care: A systematic review	Kadu, M.K.; Stolee, P.	Background: The Chronic Care Model (CCM) is a framework developed to redesign care delivery for individuals living with chronic diseases in primary care. The CCM and its various components have been widely adopted and evaluated, however, little is known about different primary care experiences with its implementation, and the factors that influence its successful uptake. The purpose of this revie…	2015		BMC Family Practice	16	1			10.1186/s12875-014-0219-0		#27445	Kadu 2015	Exclusion reason: Implementation fidelity;
Structured risk assessment instruments: A systematic review of implementation determinants	Levin, S.K.; Nilsen, P.; Bendtsen, P.; Bulow, P.	Research-based structured risk assessment instruments (SRAIs) can improve violence risk assessment and clinical judgements in mental health and correctional services. Practical challenges of implementing SRAIs have led to calls for more research to understand the determinants influencing this process. Studies describing determinants for SRAI implementation in psychiatric, correctional, or communi…	2016		Psychiatry, Psychology and Law	23	4	602-628		10.1080/13218719.2015.1084661		#27475	Levin 2016	Exclusion reason: Focus on specific implementation intervention rather than implementation process;
Universal Adolescent Depression Prevention Programs: A Review	Carnevale, T.D.	Although the subject of adolescent depression has gained significant attention, little is being done in the way of primary prevention. The purpose of this article is to conduct a review of the literature through the lens of the Reach, Effectiveness, Adoption, Implementation and Maintenance framework. This review was conducted utilizing several online databases, as well as web and hand searches. E…	2013		Journal of School Nursing	29	3	181-195		10.1177/1059840512469231		#27507	Carnevale 2013	Exclusion reason: Focus on specific implementation intervention rather than implementation process;
Using the Knowledge to Action Framework in practice: a citation analysis and systematic review	Field, B.; Booth, A.; Ilott, I.; Gerrish, K.	BACKGROUND: Conceptual frameworks are recommended as a way of applying theory to enhance implementation efforts. The Knowledge to Action (KTA) Framework was developed in Canada by Graham and colleagues in the 2000s, following a review of 31 planned action theories. The framework has two components: Knowledge Creation and an Action Cycle, each of which comprises multiple phases. This review sought…	2014		Implementation science : IS	9		172		10.1186/s13012-014-0172-2		#27537	Field 2014	Exclusion reason: Descriptive evaluation of implementation initiative rather than implementation process;
Implementation science: A brief overview and a look ahead	Ogden, T.; Fixsen, D.L.	The field of implementation research is remarkable in many ways and, even as a young discipline, it has expanded well beyond the expectations of even its most optimistic supporters and stakeholders. In this overview we provide a selective rather than systematic review to serve as a relevant introduction to the field of implementation science. We highlight central concepts, strategies, frameworks,…	2014		Zeitschrift fur Psychologie / Journal of Psychology	222	1	4-11		10.1027/2151-2604/a000160		#27581	Ogden 2014	Exclusion reason: Full text not available;
Assessing the internal and external validity of mobile health physical activity promotion interventions: A systematic literaturereview using the RE-AIM framework	Blackman, K.C.A.; Zoellner, J.; Berrey, L.M.; Alexander, R.; Fanning, J.; Hill, J.L.; Estabrooks, P.A.	Background: Mobile health (mHealth) interventions are effective in promoting physical activity (PA); however, the degree to which external validity indicators are reported is unclear. Objective: The purpose of this systematic review was to use the RE-AIM (reach, effectiveness, adoption, implementation, and maintenance) framework to determine the extent to which mHealth intervention research for p…	2013		Journal of Medical Internet Research	15	10			10.2196/jmir.2745		#27623	Blackman 2013	Exclusion reason: Focus on specific implementation intervention rather than implementation process;
Web 2.0 chronic disease self-management for older adults: A systematic review	Stellefson, M.; Chaney, B.; Barry, A.E.; Chavarria, E.; Tennant, B.; Walsh-Childers, K.; Sriram, P.S.; Zagora, J.	Background: Participatory Web 2.0 interventions promote collaboration to support chronic disease self-management. Growth in Web 2.0 interventions has led to the emergence of e-patient communication tools that enable older adults to (1) locate and share disease management information and (2) receive interactive healthcare advice. The evolution of older e-patients contributing to Web 2.0 health and…	2013		Journal of Medical Internet Research	15	2	e35		10.2196/jmir.2439		#27637	Stellefson 2013	Exclusion reason: Focus on specific implementation intervention rather than implementation process;
Depression and anxiety in patients with COPD: A focus on psychological treatments in ambulatory care settings	Mignogna, J.; Cully, J.A.	Depression and anxiety are highly comorbid with chronic obstructive pulmonary disease (COPD) and are associated with poor treatment adherence, increased rates of physical disability, functional disability, mortality, healthcare costs, and a worsening quality of life. Despite its prevalence, there is a dearth of research on psychological treatments for depressed and/or anxious patients with COPD. …	2012		Current Respiratory Medicine Reviews	8	2	137-144		10.2174/157339812799859743		#27686	Mignogna 2012	Exclusion reason: Descriptive evaluation of implementation initiative rather than implementation process;
Barriers and facilitators to the implementation and adoption of improvement coaching: A qualitative evidence synthesis.	Rushton, Sharron; Lewinski, Allison A.; Hwang, Soohyun; Zullig, Leah L.; Ball Ricks, Katharine A.; Ramos, Katherine; Gordon, Adelaide; Ear, Belinda; Ballengee, Lindsay A.; Brahmajothi, Mulugu V.; Moore, Thomasena; Blalock, Dan V.; Williams, John W.; Cantrell, Sarah E.; Gierisch, Jennifer M.; Goldstein, Karen M.	Background Healthcare organisations and teams perform improvement activities to facilitate high‐quality healthcare. The use of an improvement coach who provides support and guidance to the healthcare team may facilitate improvement activities; however, no systematic review exists on the facilitators and barriers to implementing an improvement coach. Aims We conducted a qualitative evidence synthe…	2022		Journal of Clinical Nursing			No Pagination Specified-No Pagination Specified		10.1111/jocn.16247		#27879	Rushton 2022	Exclusion reason: Focus on specific implementation intervention rather than implementation process;
An evidence-base and implementation framework for promoting best practices in Pharmaceutical Interventions for Hearing Loss (PIHL) research.	Hammill, Tanisha Lee	Pharmaceutical interventions for hearing loss (PIHL) have many biological and physiological targets, highly variable study designs, incomparable outcomes, and no Federal Drug Administration (FDA)-approved drug after more than three decades of research. This project seeks to create the platforms and tools for scientific progress in this field with a novel model of translational research management…	2019			80	5-B(E)	No Pagination Specified-No Pagination Specified				#28026	Hammill 2019	Exclusion reason: Conceptual model, not implementation framework;
Communication partner training with familiar partners of people with aphasia: A systematic review and synthesis of barriers and facilitators to implementation.	Shrubsole, Kirstine; Power, Emma; Hallé, Marie‐Christine	Background Factors influencing the implementation of communication partner training (CPT) with familiar partners of people with aphasia (PWA) have previously been documented using disparate approaches. To date there has been no synthesis of these factors using a common theoretical framework. Investigating CPT implementation factors using a common theoretical framework may further our understandin…	2022		International Journal of Language & Communication Disorders			No Pagination Specified-No Pagination Specified		10.1111/1460-6984.12805		#28096	Shrubsole 2022	Exclusion reason: Implementation fidelity;
Scoping review of factors influencing the implementation of group psychoeducational initiatives for people experiencing mental health difficulties and their families	Higgins, A; Murphy, R; Barry, J; Eustace-Cook, J; Monahan, M; Kroll, T; Hevey, D; Doyle, L; Gibbons, P	Background: Despite evidence to support the effectiveness of psychoeducation for people experiencing mental health difficulties and their families, understanding issues around the implementation of such programmes is limited. Aim: The aim of this scoping review was to synthesise the peer-reviewed literature on barriers and enablers influencing the implementation of group psychoeducation in adult …	2020		JOURNAL OF MENTAL HEALTH				WOS:000511629600001	10.1080/09638237.2020.1714002		#29126	Higgins 2020	Exclusion reason: Focus on specific implementation intervention rather than implementation process;
Public Libraries as Partners in Telemedicine Delivery: A Review and Research Agenda	DeGuzman, PB; Jain, N; Loureiro, CG	In the U.S., those who lack broadband internet have limited ability to connect to care providers over a telemedicine video visit (VV). During the coronavirus disease pandemic, VVs have become increasingly common, but are not equitably accessible, which may exacerbate existing health disparities. Widening health disparities are of particular concern in the rural U.S. where broadband is lacking. Be…	2022		PUBLIC LIBRARY QUARTERLY	41	3	294-+	WOS:000923257700005	10.1080/01616846.2021.1877080		#29469	DeGuzman 2022	Exclusion reason: Focus on specific implementation intervention rather than implementation process;
Implementing dementia risk reduction in primary care: a preliminary conceptual model based on a scoping review of practitioners' views.	Godbee K; Gunn J; Lautenschlager NT; Curran E; Palmer VJ	Primary care practitioners (PCPs) do not routinely promote dementia risk reduction. The purpose of this study was to map the published literature on the views of PCPs about dementia risk reduction, in order to identify implementation constructs and strategies crucial to the development of an implementation intervention to support dementia risk reduction in primary care. We undertook a scoping rev…	2019	Oct	Prim Health Care Res Dev	20		e140		10.1017/S1463423619000744	31640836	#29942	Godbee 2019	Exclusion reason: Focus on specific implementation intervention rather than implementation process;
Beyond "implementation strategies": classifying the full range of strategies used in implementation science and practice.	Leeman J; Birken SA; Powell BJ; Rohweder C; Shea CM	BACKGROUND: Strategies are central to the National Institutes of Health's definition of implementation research as "the study of strategies to integrate evidence-based interventions into specific settings." Multiple scholars have proposed lists of the strategies used in implementation research and practice, which they increasingly are classifying under the single term "implementation strategies."…	2017	Nov	Implement Sci	12	1	125		10.1186/s13012-017-0657-x	29100551	#29949	Leeman 2017	Exclusion reason: Wrong setting;
Developing Theory to Guide Building Practitioners' Capacity to Implement Evidence-Based Interventions.	Leeman J; Calancie L; Kegler MC; Escoffery CT; Herrmann AK; Thatcher E; Hartman MA; Fernandez ME	Public health and other community-based practitioners have access to a growing number of evidence-based interventions (EBIs), and yet EBIs continue to be underused. One reason for this underuse is that practitioners often lack the capacity (knowledge, skills, and motivation) to select, adapt, and implement EBIs. Training, technical assistance, and other capacity-building strategies can be effecti…	2017	Feb	Health Educ Behav	44	1	59-69		10.1177/1090198115610572	26500080	#29951	Leeman 2017	Exclusion reason: Descriptive evaluation of implementation initiative rather than implementation process;
Developing a comprehensive framework for evaluating public health emergency management program implementation: A scoping review.	Sasie SD; Ayano G; Van Zuylen P; Aragaw FM; Darebo TD; Guerrero-Torres L; Mulugeta A; Spigt M	OBJECTIVES: Public health emergencies and disasters highlight gaps in health systems' emergency preparedness capabilities. Developing robust public health emergency management (PHEM) programs is crucial yet challenging. Existing assessment tools are limited in scope or lack standardized measurement. The aim of this study was to identify core domains of PHEM implementation status and key influenci…	2024	Dec	Public Health	239		22-31		10.1016/j.puhe.2024.12.012	39721141	#29972	Sasie 2024	Exclusion reason: Wrong setting;
Advancing scaling science in health and social care: a scoping review and appraisal of scaling frameworks.	Kothari A; Graham ID; Dougherty M; de Carvalho Corôa R; Mochcovitch DGV; Cassidy C; Etherington A; Ingabire MG; Gittings L; Gogovor A; Légaré F; Nassar EL; Tinuoye O; Volmink HC; McLean RKD	BACKGROUND: Scaling is typically discussed as a way to amplify or expand a health innovation. However, there is limited knowledge about the specific techniques that can enhance access to or improve the quality of innovations, aiming to increase their positive impacts for the public good. We sought to identify, compare, and contrast scaling frameworks to advance the science and practice of scaling…	2024	Nov	BMC Health Serv Res	24	1	1488		10.1186/s12913-024-11918-9	39604969	#30031	Kothari 2024	Exclusion reason: Descriptive evaluation of implementation initiative rather than implementation process;
Community-Engaged Implementation Strategies in Occupational Therapy: A Scoping Review.	Kang E; Chen J; Lipsey KL; Foster ER	IMPORTANCE: Despite the potential of community-engaged implementation research (CEIR) in developing strategies to accelerate the translation of evidence-based interventions (EBIs), there is a noticeable knowledge gap in the current state of CEIR in occupational therapy. A synthesis of the concept, purpose, and operationalization of CEIR is necessary. OBJECTIVE: To identify the contexts, purposes,…	2024	Sep	Am J Occup Ther	78	5			10.5014/ajot.2024.050526	39197014	#30225	Kang 2024	Exclusion reason: Focus on specific implementation intervention rather than implementation process;
Tools and frameworks for evaluating the implementation of learning health systems: a scoping review.	Rajit D; Reeder S; Johnson A; Enticott J; Teede H	INTRODUCTION: Despite increased interest in learning health systems (LHS), a paucity of guidance and tools for evaluating LHS implementation exists. To address this, we aim to undertake a scoping review on existing tools and evaluation of exemplars of LHS implementation. METHODS: We conducted a scoping review of peer-reviewed studies within Scopus, EMBASE, MEDLINE, and MEDLINE in-process that des…	2024	Aug	Health Res Policy Syst	22	1	95		10.1186/s12961-024-01179-7	39107779	#30272	Rajit 2024	Exclusion reason: Descriptive evaluation of implementation initiative rather than implementation process;
Adaptability, Scalability and Sustainability (ASaS) of complex health interventions: a systematic review of theories, models and frameworks.	Sun L; Booth A; Sworn K	BACKGROUND: Complex health interventions (CHIs) are increasingly used in public health, clinical research and education to reduce the burden of disease worldwide. Numerous theories, models and frameworks (TMFs) have been developed to support implementation of CHIs. This systematic review aims to identify and critique theoretical frameworks concerned with three features of implementation; adaptabi…	2024	Jul	Implement Sci	19	1	52		10.1186/s13012-024-01375-7	39020399	#30309	Sun 2024	Exclusion reason: Descriptive evaluation of implementation initiative rather than implementation process;
Construction of the Digital Health Equity-Focused Implementation Research Conceptual Model - Bridging the Divide Between Equity-focused Digital Health and Implementation Research.	Groom LL; Schoenthaler AM; Mann DM; Brody AA	Digital health implementations and investments continue to expand. As the reliance on digital health increases, it is imperative to implement technologies with inclusive and accessible approaches. A conceptual model can be used to guide equity-focused digital health implementations to improve suitability and uptake in diverse populations. The objective of this study is expand an implementation mo…	2024	May	PLOS Digit Health	3	5	e0000509		10.1371/journal.pdig.0000509	38776354	#30403	Groom 2024	Exclusion reason: Focus on specific implementation intervention rather than implementation process;
Clinical decision support systems for multidisciplinary team decision-making in patients with solid cancer: Composition of an implementation model based on a scoping review.	Hendriks MP; Jager A; Ebben KCWJ; van Til JA; Siesling S	Generating guideline-based recommendations during multidisciplinary team (MDT) meetings in solid cancers is getting more complex due to increasing amount of information needed to follow the guidelines. Usage of clinical decision support systems (CDSSs) can simplify and optimize decision-making. However, CDSS implementation is lagging behind. Therefore, we aim to compose a CDSS implementation mode…	2024	Mar	Crit Rev Oncol Hematol	195		104267		10.1016/j.critrevonc.2024.104267	38311011	#30618	Hendriks 2024	Exclusion reason: Focus on specific implementation intervention rather than implementation process;
Factors that influence the implementation of innovation in aged care: a scoping review.	Windle A; Marshall A; de la Perrelle L; Champion S; Ross PDS; Harvey G; Davy C	OBJECTIVE: The objective of this scoping review is to identify factors that influence the implementation of innovation in aged care. INTRODUCTION: Aged care is a dynamic sector experiencing rapid change. Implementation of innovations in aged care has received relatively little research attention compared to health care. INCLUSION CRITERIA: This review included studies of any design, that examined…	2023	Dec	JBI Evid Implement	22	1	61-80		10.1097/XEB.0000000000000407	38153118	#30683	Windle 2023	Exclusion reason: Focus on specific implementation intervention rather than implementation process;
Integrative oncology in cancer care – implementation factors: mixed-methods systematic review	Kwong, M.H.; Ho, L.; Li, A.S.C.; Nilsen, P.; Ho, F.F.; Zhong, C.C.W.; Chung, V.C.H.	Background Integrative oncology (IO) appears to be beneficial to patients with cancer, but its implementation remains a challenge. Guided by the Theoretical Domains Framework (TDF) and the Capability–Opportunity–Motivation–Behaviour (COM-B) model, this systematic review identified the barriers to and facilitators of IO implementation in conventional cancer care settings. Methods We searched eight…	2024		BMJ Supportive and Palliative Care	14	e1	E183-E199		10.1136/spcare-2022-004150		#31373	Kwong 2024	Exclusion reason: Focus on specific implementation intervention rather than implementation process;
A practical framework for appropriate implementation and review of artificial intelligence (FAIR-AI) in healthcare.	Wells BJ; Nguyen HM; McWilliams A; Pallini M; Bovi A; Kuzma A; Kramer J; Chou SH; Hetherington T; Corn P; Taylor YJ; Cuison A; Gagen M; Isreal M	Health systems face the challenge of balancing innovation and safety to responsibly implement artificial intelligence (AI) solutions. The rapid proliferation, growing complexity, ethical considerations, and rising demand for these tools require timely and efficient processes for rigorous evaluation and ongoing monitoring. Current AI evaluation frameworks often lack the practical guidance for heal…	2025	Aug	NPJ Digit Med	8	1	514		10.1038/s41746-025-01900-y	40790350	#32766	Wells 2025	Exclusion reason: Conceptual model, not implementation framework;
Determining the process components of impact assessment in health and social program implementation: A scoping review of theories, models and frameworks.	Lukersmith S; Woods C; Sarma H; de Miquel C; Salvador-Carulla L	OBJECTIVES: Health and social service research impact analysis play a pivotal role in demonstrating research value. Impact analysis of programs, interventions, or policies in real-world settings is complex. There are many implementation evaluation theories, models, and frameworks (TMF) and researchers find choosing one challenging. Our objective was to systematically scope TMFs, review and chart …	2025	Mar	Public Health	240		41-47		10.1016/j.puhe.2024.12.056	39862623	#33215	Lukersmith 2025	Exclusion reason: Descriptive evaluation of implementation initiative rather than implementation process;
The Influencing Factors of Implementation in Emergency Medical Service Systems - A Scoping Review.	Chiu YC; Liu CH; Chiu YL; Wang LW; Chen HL; Yang CW	OBJECTIVES: Emergency medical services (EMS) provide health care in situations with limited time and resources. Challenges arise when introducing novel medications, treatments, or technologies or modifying existing practices in these settings. Effective implementation strategies are pivotal for their success. This study aims to identify and categorize potential facilitators and barriers in the im…	2025		Prehosp Emerg Care	29	5	659-669		10.1080/10903127.2024.2386444	39088818	#33384	Chiu 2025	Exclusion reason: Focus on specific implementation intervention rather than implementation process;
Readiness evaluation for artificial intelligence-mental health deployment and implementation (READI): A review and proposed framework.	Stade, Elizabeth C.; Eichstaedt, Johannes C.; Kim, Jane P.; Wiltsey Stirman, Shannon	While generative artificial intelligence (AI) may lead to technological advances in the mental health field, it poses safety risks for mental health service consumers. Furthermore, clinicians and health care systems must attend to safety and ethical considerations prior to deploying these AI-mental health technologies. To ensure the responsible deployment of AI-mental health applications, a princ…	2025		Technology, Mind, and Behavior	6	2	111-122		10.1037/tmb0000163		#33501	Stade 2025	Exclusion reason: Conceptual model, not implementation framework;
Integrating Generative AI in Health Education: A Scoping Review and Implementation Framework	Toohey, K.; Quince, Z.; Walker, F.; Furness, L.; Bissett, M.; Daley, C.; Allen, K.; Munro, N.; Smidt, A.; Wilkie, J.C.; Horstmanshof, L.; Baltrotsky, K.; Naumann, F.	Background: Generative AI (GenAI) presents both opportunities and challenges for higher education. While it offers the potential to personalise learning and improve educator processes, concerns around academic integrity and output accuracy persist. Health professionals must navigate this landscape carefully to ensure technology augments, rather than compromises, the development of core clinical a…	2025		Med. Sci. Educ.					10.1007/s40670-025-02578-3		#34343	Toohey 2025	Exclusion reason: Conceptual model, not implementation framework;
